# Supplementary material for: Multi-kingdom profiling reveals altered gut phage-bacteria-metabolite interactions in MASLD
Source: Nat Commun. 2026 Apr 18;17:5385. doi: 10.1038/s41467-026-71981-0 (PMC13275893; doi:10.1038/s41467-026-71981-0)
Supplement: Supplementary file 3 — Supplementary dataset 1–8 [file 41467_2026_71981_MOESM3_ESM.xlsx]

## Sheet: Supplementary Data 1
Supplementary Data 1. Clinical and demographic characteristics of the study populations
	Case (n = 210)	Control (n = 210)	P
Age (years)	40.30 (10.70)	40.00 (10.50)	0.82
Male (n, %)	146 (69.50)	146 (69.50)	1
BMI (kg/m2)	27.40 (3.39)	23.20 (2.57)	< 2.2e-16
Hyptertension (n, %)*	46 (21.90)	0	7.81e-16
Type 2 diabetes (n, %)*	5 (2.38)	0	0.03
TC (mmol/L)	5.06 (4.44, 5.74)	4.75 (4.14, 5.31)	0.00047
TG (mmol/L)	1.60 (1.17, 2.41)	0.98 (0.75, 1.33)	< 2.2e-16
LDL-C (mmol/L)	2.98 (2.56, 3.71)	2.76 (2,24, 3.29)	<0.001
HDL-C (mmol/L)	1.12 (1.00, 1.29)	1.42 (1.22, 1.68)	0.000171
ALT (U/L)	62.00 (31.20, 103.00)	17.00 (12.00, 22.00)	< 2.2e-16
AST (U/L)	34.00 (23.00, 50.80)	19.00 (16.00, 22.70)	< 2.2e-16
GGT (U/L)	46.50 (28.50, 76.00)	17.0 (13.0, 24.0)	< 2.2e-16
TBil (umol/L)	12.20 (8.97, 16.00)	12.60 (9.40, 16.80)	0.17
DBil (umol/L)	3.00 (2.10, 4.10)	3.10 (2.20, 4.00)	0.44
Metformin use (n, %)*	2 (0.01)	0	0.48
Proton pump inhibitors use (n, %)*	5 (0.02)	0	0.07
* Fisher exact test
Two-sided Wilcoxon rank-sum tests are utilized to compare the continuous variables and two-sided chi-square tests are applied for categorical variables.

## Sheet: Supplementary Data 2
Supplementary Data 2. Numbers of bacterial MAGs and host-linked vOTUs per species
Species	MAGs_number	MAGs_included_into_analysis	Virus_number	Virus_included_into_analysis
g__Anaerotignum;s__	1	0	0	0
g__Collinsella;s__	6	5	0	0
s__Acetatifactor intestinalis	10	9	25	4
s__Acetatifactor sp900066565	12	3	25	3
s__Acidaminococcus intestini	1	0	1	0
s__Acidaminococcus massiliensis	1	0	2	0
s__Acidaminococcus provencensis	1	0	3	0
s__Acutalibacter stercoravium	1	0	2	0
s__Agathobacter faecis	54	43	82	20
s__Agathobacter rectalis	2	2	16	3
s__Agathobacter sp900543445	1	0	0	0
s__Agathobaculum butyriciproducens	7	6	43	1
s__Agathobaculum sp003481705	1	1	9	1
s__Akkermansia muciniphila	5	0	11	1
s__Akkermansia muciniphila_B	5	0	2	0
s__Akkermansia muciniphila_C	1	0	0	0
s__Akkermansia sp900545155	1	0	0	0
s__Alistipes communis	2	2	5	0
s__Alistipes finegoldii	3	0	4	0
s__Alistipes onderdonkii	2	2	7	1
s__Alistipes provencensis	1	0	1	0
s__Alistipes putredinis	5	5	27	5
s__Alistipes shahii	2	2	8	1
s__Alistipes_A ihumii	3	0	5	0
s__Alistipes_A indistinctus	1	1	5	0
s__Alistipes_A pullistercoris	1	1	1	0
s__Alistipes_A sp900539755	2	0	1	0
s__Alloprevotella sp000437675	1	0	3	1
s__Alloprevotella sp900539625	1	0	5	0
s__Alloprevotella sp900540885	1	0	2	0
s__Alloprevotella timonensis	4	0	15	7
s__AM51-8 sp003478275	1	1	4	0
s__Amedibacterium intestinale	1	0	1	1
s__Anaerobutyricum hallii	16	16	46	2
s__Anaerobutyricum soehngenii	2	2	4	1
s__Anaeroglobus micronuciformis	2	0	0	0
s__Anaerostipes hadrus	60	6	98	8
s__Anaerostipes hadrus_A	1	1	2	0
s__Anaerotignum faecicola	4	4	38	1
s__Anaerotignum lactatifermentans	1	0	1	0
s__Anaerotignum sp001304995	2	0	0	0
s__Aphodousia faecalis	2	0	0	0
s__Bacteroides eggerthii	2	2	10	4
s__Bacteroides fragilis	4	4	15	4
s__Bacteroides fragilis_A	1	0	2	0
s__Bacteroides intestinigallinarum	2	2	49	13
s__Bacteroides thetaiotaomicron	3	3	23	7
s__Bacteroides uniformis	10	10	79	17
s__Baileyella intestinalis	2	0	0	0
s__Bariatricus comes	4	4	25	2
s__Bariatricus comes_A	1	1	4	0
s__Barnesiella intestinihominis	2	2	6	0
s__Bifidobacterium adolescentis	8	8	13	0
s__Bifidobacterium animalis	1	0	0	0
s__Bifidobacterium bifidum	3	3	1	0
s__Bifidobacterium longum	32	3	37	2
s__Bifidobacterium pseudocatenulatum	46	45	57	4
s__Bilophila sp900550745	1	0	1	0
s__Bilophila wadsworthia	4	2	11	1
s__Blautia hansenii	3	2	4	1
s__Blautia sp000432195	1	0	2	1
s__Blautia sp900541955	1	1	6	1
s__Blautia stercoris	6	6	26	4
s__Blautia_A faecis	7	7	19	2
s__Blautia_A massiliensis	7	7	86	8
s__Blautia_A obeum	7	7	29	2
s__Blautia_A sp000436615	3	3	3	0
s__Blautia_A sp003471165	4	4	52	12
s__Blautia_A sp900066205	1	1	2	0
s__Blautia_A sp900066335	2	2	2	0
s__Blautia_A sp900541345	1	0	0	0
s__Butyribacter intestini	3	0	6	0
s__Butyribacter sp000436755	1	0	0	0
s__Butyribacter sp001916135	2	0	1	0
s__Butyribacter sp003149875	1	0	0	0
s__Butyribacter sp003524945	2	0	10	0
s__Butyribacter sp003529475	6	1	4	0
s__Butyrivibrio_A sp000431815	1	0	0	0
s__Caccousia sp900752115	1	0	0	0
s__Caecibacter hominis	2	0	5	0
s__Caecibacter massiliensis	2	0	0	0
s__CAG-115 sp003531585	3	0	5	0
s__CAG-127 sp900319515	21	1	25	3
s__CAG-1427 sp000435475	2	0	1	0
s__CAG-1427 sp000435675	4	0	2	0
s__CAG-177 sp000431775	1	0	0	0
s__CAG-177 sp003514385	5	0	11	0
s__CAG-177 sp003538135	1	0	0	0
s__CAG-217 sp000436335	16	0	15	2
s__CAG-238 sp900542245	1	0	2	0
s__CAG-274 sp000432155	3	3	6	0
s__CAG-274 sp900545305	2	2	7	1
s__CAG-303 sp000437755	1	0	7	0
s__CAG-353 sp900066885	1	0	1	0
s__CAG-45 sp000438375	1	0	2	0
s__CAG-485 sp001701295	1	0	4	0
s__CAG-488 sp000434055	1	0	0	0
s__CAG-83 sp000435975	1	1	1	0
s__CAG-873 sp905193995	1	0	0	0
s__CAG-882 sp003486385	5	0	11	1
s__Catenibacterium sp000437715	8	0	3	1
s__Clostridium_A leptum	1	1	2	0
s__Clostridium_AP sp000509125	1	0	0	0
s__Clostridium_AQ innocuum	1	1	2	0
s__Clostridium_Q sp000435655	3	1	2	0
s__Collinsella aerofaciens_J	1	1	0	0
s__Collinsella intestinalis	2	0	0	0
s__Collinsella sp003458415	1	1	0	0
s__Collinsella sp003466125	3	0	2	0
s__Collinsella sp003469185	1	1	0	0
s__Collinsella sp003469205	1	1	0	0
s__Collinsella sp003479805	1	0	0	0
s__Collinsella sp900541855	1	1	4	0
s__Collinsella sp905208635	1	1	1	0
s__Collinsella sp905215065	3	3	3	0
s__Collinsella tanakaei	2	0	0	0
s__Coprobacillus cateniformis	1	0	0	0
s__Coprobacter fastidiosus	3	0	1	0
s__Coprococcus eutactus	7	0	2	0
s__Coprococcus eutactus_A	20	0	12	1
s__Coprococcus sp000154245	2	0	1	0
s__Coprococcus sp000433075	2	0	0	0
s__Coprococcus sp900066115	13	0	2	1
s__Coprococcus_A catus	1	1	0	0
s__Copromonas sp000435795	1	1	6	1
s__Copromonas sp900066535	9	2	24	2
s__Desulfovibrio sp900319575	2	0	0	0
s__Desulfovibrio sp900556755	2	0	0	0
s__Dialister hominis	1	1	3	0
s__Dialister invisus	12	0	3	0
s__Dialister sp000434475	2	0	0	0
s__Dialister sp900538805	6	0	8	2
s__Dialister sp900557365	1	0	0	0
s__Dialister succinatiphilus	2	0	1	0
s__Dorea formicigenerans	1	1	5	1
s__Dorea_A longicatena	9	9	27	5
s__Dorea_A longicatena_B	9	9	36	3
s__Duodenibacillus intestinavium	3	0	2	0
s__Dysosmobacter sp001916835	2	2	17	4
s__Dysosmobacter welbionis	1	1	1	0
s__Eggerthella sinensis	1	0	0	0
s__Eisenbergiella sp900066775	1	1	24	8
s__Eisenbergiella tayi	1	0	5	1
s__Enterobacter hormaechei_A	2	0	1	0
s__Enterocloster bolteae	1	1	7	0
s__Enterocloster citroniae	1	0	1	0
s__Enterocloster clostridioformis	1	1	6	2
s__Enterocloster sp000431375	1	1	7	0
s__Enterocloster sp001517625	2	2	12	0
s__Enterocloster sp900541315	4	4	9	3
s__Enterococcus_B hirae	1	0	0	0
s__Enterococcus_B lactis	1	0	0	0
s__ER4 sp000765235	2	2	17	1
s__Escherichia coli	7	7	88	12
s__Eubacterium_F sp003491505	5	0	4	0
s__Eubacterium_G sp000434315	1	1	3	0
s__Eubacterium_G sp000435815	2	2	3	0
s__Eubacterium_G ventriosum	5	5	4	0
s__Eubacterium_I ramulus	1	1	0	0
s__Eubacterium_I ramulus_A	3	3	2	0
s__Eubacterium_R sp000434995	4	0	3	0
s__Eubacterium_R sp000436835	4	2	3	0
s__Evtepia gabavorous	2	1	7	0
s__Evtepia sp004556345	1	0	0	0
s__Faecalibacillus intestinalis	6	6	16	1
s__Faecalibacterium prausnitzii_D	2	2	40	19
s__Faecalibacterium prausnitzii_E	1	1	14	6
s__Faecalibacterium prausnitzii_F	1	1	1	1
s__Faecalibacterium prausnitzii_G	8	8	128	26
s__Faecalibacterium sp900540455	2	1	29	4
s__Faecalibacterium sp900758465	1	1	2	0
s__Faecalimonas phoceensis	2	2	5	1
s__Faecalimonas sp000209385	1	0	0	0
s__Faecalimonas sp900556835	1	0	0	0
s__Faecalimonas umbilicata	11	10	20	2
s__Fimenecus sp000432435	5	5	7	0
s__Fimisoma sp000435715	1	0	3	0
s__Fimivicinus sp900544375	1	0	2	0
s__Flavonifractor plautii	4	3	29	2
s__Fusicatenibacter saccharivorans	46	46	144	24
s__Fusobacterium_A mortiferum	1	0	0	0
s__Fusobacterium_A sp900015295	1	0	0	0
s__Fusobacterium_A ulcerans	2	0	0	0
s__Gemmiger formicilis	3	3	29	8
s__Gemmiger qucibialis	12	8	23	5
s__Gemmiger sp900539695	1	1	2	1
s__Gemmiger sp900540775	1	1	1	0
s__HGM13222 sp900757485	1	0	0	0
s__Holdemanella biformis	1	1	1	0
s__Holdemanella porci	1	1	3	0
s__Hungatella effluvii	1	0	2	0
s__KLE1615 sp900066985	18	2	38	2
s__Klebsiella pneumoniae	1	1	5	0
s__Lachnoclostridium_B faecipullorum	1	0	0	0
s__Lachnospira eligens_A	26	1	34	7
s__Lachnospira rogosae_A	12	12	25	0
s__Lachnospira sp000436475	7	0	6	1
s__Lachnospira sp000436535	2	0	0	0
s__Lachnospira sp000437735	17	0	31	1
s__Lachnospira sp900316325	3	0	2	0
s__Lachnospira sp900545725	1	0	3	0
s__Lawsonella sp018376445	1	0	0	0
s__Lawsonibacter sp900066825	2	2	3	1
s__Ligilactobacillus ruminis	6	0	1	0
s__Ligilactobacillus salivarius	1	0	0	0
s__Limisoma sp000437795	17	0	28	2
s__Limosilactobacillus mucosae	1	0	0	0
s__Mediterraneibacter lactaris	5	5	19	0
s__Mediterraneibacter torques	1	1	9	0
s__Megamonas funiformis	31	31	20	0
s__Megasphaera cerevisiae	1	0	1	0
s__Megasphaera elsdenii	2	0	5	0
s__Megasphaera massiliensis	1	0	0	0
s__Megasphaera sp000417505	11	0	26	0
s__Mesosutterella multiformis	3	0	5	0
s__Methylobacterium fujisawaense	1	0	1	0
s__Mitsuokella jalaludinii	1	0	1	0
s__Mitsuokella multacida	1	0	0	0
s__Negativibacillus sp000435195	2	0	3	0
s__NSJ-61 sp003433845	1	0	0	0
s__Oliverpabstia faecicola	1	1	2	0
s__Oliverpabstia intestinalis	6	6	19	1
s__Oxalobacter formigenes	1	0	1	0
s__Parabacteroides distasonis	3	3	48	1
s__Parabacteroides faecis	1	0	1	0
s__Parabacteroides goldsteinii	1	0	1	0
s__Parabacteroides johnsonii	1	0	1	0
s__Parabacteroides merdae	3	3	15	3
s__Paraprevotella clara	4	4	7	2
s__Paraprevotella sp003477995	1	0	0	0
s__Paraprevotella xylaniphila	2	0	1	0
s__Parasutterella excrementihominis	8	0	25	0
s__Parasutterella gallistercoris	7	0	12	0
s__Phascolarctobacterium faecium	10	10	38	1
s__Phascolarctobacterium sp900544795	1	0	0	0
s__Phascolarctobacterium_A succinatutens	9	0	4	0
s__Phascolarctobacterium_A succinatutens_A	1	0	2	1
s__Phocaeicola coprocola	4	4	25	7
s__Phocaeicola coprophilus	1	0	1	0
s__Phocaeicola dorei	1	1	7	2
s__Phocaeicola massiliensis	1	1	10	0
s__Phocaeicola plebeius	2	2	5	0
s__Phocaeicola plebeius_A	12	12	70	45
s__Phocaeicola vulgatus	2	2	19	5
s__Prevotella buccae	2	0	1	0
s__Prevotella copri_A	2	2	11	1
s__Prevotella rara	1	0	0	0
s__Prevotella sp000434975	1	0	0	0
s__Prevotella sp003447235	9	0	4	1
s__Prevotella sp015074785	8	8	57	9
s__Prevotella sp900290275	2	0	1	0
s__Prevotella sp900540375	1	0	0	0
s__Prevotella sp900540415	1	0	0	0
s__Prevotella sp900543585	2	0	1	0
s__Prevotella sp900546345	1	0	2	0
s__Prevotella sp900547005	1	0	0	0
s__Prevotella stercorea	10	0	16	0
s__Pseudoruminococcus_A massiliensis	3	0	1	0
s__Roseburia hominis	2	2	6	0
s__Roseburia intestinalis	14	14	23	3
s__Roseburia inulinivorans	24	16	45	2
s__RUG115 sp900066395	3	0	1	0
s__Ruminiclostridium_E siraeum	8	0	7	1
s__Ruminiclostridium_E sp900539195	1	0	0	0
s__Ruminococcus sp900540005	2	0	1	0
s__Ruminococcus_B gnavus	4	4	32	7
s__Ruminococcus_C callidus	4	4	22	2
s__Ruminococcus_C sp000433635	17	0	72	6
s__Ruminococcus_C sp000437175	2	0	1	0
s__Ruminococcus_C sp000437255	1	0	2	0
s__Ruminococcus_C sp000980705	2	2	3	0
s__Ruminococcus_C sp900545285	2	0	1	0
s__Ruminococcus_D bicirculans	26	1	63	1
s__Ruminococcus_E bromii_B	39	25	56	0
s__Ruminococcus_E sp003526955	11	0	12	0
s__Ruminococcus_E sp900314705	5	0	1	0
s__Ruminococcus_E sp905215855	1	0	1	0
s__Ruthenibacterium lactatiformans	1	1	3	0
s__Schaedlerella glycyrrhizinilytica_A	2	2	3	0
s__Schaedlerella sp900066545	3	3	3	0
s__Sellimonas intestinalis	1	1	2	0
s__Senegalimassilia anaerobia	1	0	0	0
s__SFEL01 sp004557245	1	0	0	0
s__Streptococcus pasteurianus	3	0	2	0
s__Streptococcus thermophilus	2	2	4	1
s__Succinivibrio sp000431835	1	0	0	0
s__Sutterella faecalis	1	0	0	0
s__Sutterella sp900762445	1	0	0	0
s__Sutterella wadsworthensis	2	0	1	0
s__Sutterella wadsworthensis_A	3	0	5	0
s__Tidjanibacter inops_A	1	0	3	0
s__Tractidigestivibacter sp000752675	2	0	0	0
s__Turicimonas muris	1	0	0	0
s__UBA11524 sp000437595	10	0	13	0
s__UBA11774 sp003507655	1	1	0	0
s__UBA1394 sp900538575	1	0	1	0
s__UBA1417 sp003531055	7	0	13	1
s__UBA1417 sp900552925	1	0	1	1
s__UBA7173 sp900540205	1	0	0	0
s__UBA7173 sp900545955	2	0	1	0
s__UBA7173 sp900548705	1	0	0	0
s__UMGS1375 sp900066615	9	9	22	0
s__Veillonella parvula_A	1	1	0	0
s__Ventricola sp900542395	1	0	0	0
s__Ventrimonas sp003478505	1	1	1	0
s__Ventrimonas sp900538475	1	0	0	0
s__Ventrimonas sp900540335	1	0	1	0
s__Ventrimonas sp900555625	1	0	0	0

## Sheet: Supplementary Data 3
Supplementary Data 3. Associations of bacterial MAGs with MASLD
Bacteria name	MASLD			Control			Coefficient	P	FDR	Abundant group	Novel by GTDB	Novel further confirmed by PhyloPhlAn
	Median Abundance (%)	Mean Abundance (%)	Prevalence (%)	Median Abundance(%)	Mean Abundance (%)	Prevalence (%)
Alistipes shahii: MAGs_1	0	0.06	0.49	0.037	0.133	0.714	-0.492	4.062e-05	0.0006055	Control
Agathobacter faecis: MAGs_2	0.03	0.059	0.548	0.035	0.056	0.59	-0.132	0.2781	0.3851	None
Gemmiger formicilis: MAGs_3	0.052	0.142	0.59	0.125	0.212	0.695	-0.532	9.363e-06	0.0001675	Control
Parabacteroides distasonis: MAGs_6	0.105	0.24	0.857	0.132	0.281	0.914	-0.22	0.06902	0.1511	None
Ruminococcus_C callidus: MAGs_7	0	0.054	0.171	0	0.048	0.233	-0.117	0.3368	0.4347	None
Bacteroides thetaiotaomicron: MAGs_11	0.127	0.354	0.881	0.163	0.505	0.948	-0.09	0.4442	0.5227	None
Mediterraneibacter lactaris: MAGs_14	0	0.058	0.276	0	0.058	0.371	-0.283	0.01985	0.06191	None
Ruminococcus_D bicirculans: MAGs_16	0	0.042	0.233	0	0.095	0.367	-0.172	0.1541	0.2812	None
Ventrimonas sp003478505: MAGs_17	0.051	0.09	0.686	0.061	0.1	0.838	-0.368	0.002276	0.01516	Control
Ruminococcus_E bromii_B: MAGs_20	0	0.045	0.414	0	0.043	0.41	0.08	0.5127	0.5783	None
Blautia stercoris: MAGs_22	0	0.05	0.424	0.005	0.061	0.5	-0.213	0.07937	0.1696	None
Megamonas funiformis: MAGs_23	0	0.061	0.31	0	0.066	0.376	-0.239	0.04326	0.1101	None
ER4 sp000765235: MAGs_26	0	0.056	0.433	0.089	0.157	0.619	-0.642	7.339e-08	1.148e-05	Control
Fusicatenibacter saccharivorans: MAGs_27	0.049	0.063	0.795	0.05	0.065	0.9	-0.157	0.1926	0.3222	None
Agathobacter faecis: MAGs_28	0.025	0.051	0.562	0.028	0.045	0.586	-0.09	0.457	0.5337	None
Fusicatenibacter saccharivorans: MAGs_32	0.065	0.085	0.795	0.07	0.085	0.914	-0.159	0.1874	0.3179	None
Anaerotignum faecicola: MAGs_34	0.014	0.047	0.529	0.024	0.056	0.643	-0.271	0.02539	0.07603	None
Alistipes putredinis: MAGs_35	0.015	0.237	0.505	0.167	0.369	0.705	-0.471	8.944e-05	0.001217	Control
Bifidobacterium pseudocatenulatum: MAGs_37	0.002	0.043	0.5	0	0.048	0.495	0.132	0.2701	0.3821	None
Blautia_A obeum: MAGs_44	0.094	0.146	0.733	0.109	0.143	0.867	-0.365	0.002552	0.0161	Control
Roseburia intestinalis: MAGs_47	0	0.058	0.4	0.013	0.049	0.519	-0.168	0.1647	0.2954	None
Enterocloster sp900541315: MAGs_64	0.037	0.078	0.652	0.035	0.057	0.771	-0.16	0.1787	0.3105	None
Bacteroides intestinigallinarum: MAGs_65	0.262	0.706	0.938	0.278	0.828	0.967	0.01	0.9333	0.9556	None
Bacteroides eggerthii: MAGs_66	0.182	0.578	0.743	0.192	0.685	0.824	-0.258	0.03177	0.08879	None
Escherichia coli: MAGs_67	0.028	0.231	0.662	0.018	0.078	0.662	0.296	0.01362	0.04927	MASLD
Faecalibacterium prausnitzii_G: MAGs_69	0.183	0.216	0.795	0.257	0.351	0.943	-0.592	4.942e-07	3.701e-05	Control
Roseburia inulinivorans: MAGs_75	0.06	0.08	0.581	0.076	0.086	0.681	-0.322	0.007381	0.03324	Control
Fusicatenibacter saccharivorans: MAGs_76	0.061	0.077	0.79	0.061	0.082	0.905	-0.125	0.2996	0.4056	None
UMGS1375 sp900066615: MAGs_77	0	0.056	0.452	0.036	0.074	0.614	-0.403	0.0008076	0.007327	Control
Bifidobacterium pseudocatenulatum: MAGs_78	0.008	0.042	0.519	0	0.044	0.49	0.166	0.1642	0.2954	None
Schaedlerella sp900066545: MAGs_79	0	0.067	0.386	0	0.053	0.471	-0.265	0.02444	0.0739	None
Streptococcus thermophilus: MAGs_85	0.073	0.364	0.919	0.16	0.687	0.99	-0.399	0.0007239	0.006866	Control
Faecalimonas phoceensis: MAGs_86	0	0.257	0.343	0	0.132	0.257	0.326	0.006602	0.03131	MASLD
Anaerotignum faecicola: MAGs_87	0.017	0.071	0.586	0.038	0.091	0.69	-0.342	0.004734	0.0247	Control
Phocaeicola plebeius_A: MAGs_89	0	0.154	0.338	0	0.237	0.471	-0.286	0.01795	0.0601	None
Dorea_A longicatena_B: MAGs_91	0.085	0.115	0.767	0.06	0.094	0.843	-0.12	0.3147	0.4154	None
Bilophila wadsworthia: MAGs_92	0.025	0.055	0.71	0.038	0.063	0.776	-0.299	0.01225	0.0456	Control
Collinsella sp905215065: MAGs_93	0.035	0.071	0.586	0.045	0.151	0.695	-0.333	0.005554	0.02782	Control
Roseburia intestinalis: MAGs_94	0	0.053	0.4	0.014	0.047	0.529	-0.201	0.09435	0.1936	None
Blautia_A faecis: MAGs_96	0.084	0.121	0.852	0.084	0.105	0.938	-0.21	0.0824	0.1714	None
Bacteroides fragilis: MAGs_97	0	0.231	0.471	0	0.171	0.429	0.22	0.07018	0.1525	None
Escherichia coli: MAGs_100	0.019	0.154	0.652	0.012	0.071	0.648	0.262	0.02976	0.08506	None
Fusicatenibacter saccharivorans: MAGs_101	0.054	0.072	0.786	0.054	0.072	0.881	-0.108	0.3704	0.4638	None
Gemmiger formicilis: MAGs_102	0.062	0.144	0.59	0.134	0.232	0.695	-0.545	5.529e-06	0.0001082	Control
UMGS1375 sp900066615: MAGs_103	0	0.05	0.452	0.034	0.067	0.6	-0.4	0.0008857	0.007809	Control
Bariatricus comes: MAGs_105	0.057	0.169	0.614	0.086	0.183	0.757	-0.363	0.002567	0.0161	Control
Agathobacter faecis: MAGs_108	0.028	0.061	0.538	0.035	0.05	0.567	-0.091	0.454	0.5312	None
Agathobaculum sp003481705: MAGs_111	0	0.091	0.452	0.051	0.153	0.581	-0.369	0.002204	0.01484	Control
Paraprevotella clara: MAGs_115	0	0.037	0.233	0	0.064	0.3	-0.198	0.1026	0.2073	None
Phocaeicola massiliensis: MAGs_116	0	0.865	0.39	0.02	0.555	0.562	-0.223	0.06438	0.1429	None
Blautia_A massiliensis: MAGs_120	0.133	0.203	0.724	0.124	0.172	0.833	-0.281	0.01954	0.06191	None
Fusicatenibacter saccharivorans: MAGs_121	0.041	0.056	0.781	0.043	0.058	0.895	-0.156	0.193	0.3222	None
Collinsella sp905215065: MAGs_122	0.029	0.066	0.581	0.044	0.086	0.69	-0.317	0.008235	0.03515	Control
Bariatricus comes: MAGs_123	0.064	0.135	0.614	0.098	0.133	0.748	-0.354	0.003295	0.01875	Control
Megamonas funiformis: MAGs_124	0	0.108	0.329	0	0.103	0.367	-0.127	0.2813	0.3878	None
Agathobaculum butyriciproducens: MAGs_125	0.049	0.077	0.79	0.042	0.072	0.876	-0.178	0.1426	0.2672	None
Roseburia intestinalis: MAGs_127	0	0.049	0.4	0.007	0.041	0.505	-0.153	0.2041	0.3327	None
Bifidobacterium adolescentis: MAGs_128	0	0.1	0.3	0	0.122	0.419	-0.213	0.07482	0.1615	None
Faecalibacterium prausnitzii_G: MAGs_129	0.127	0.243	0.805	0.218	0.361	0.952	-0.56	2.072e-06	6.133e-05	Control
Bifidobacterium pseudocatenulatum: MAGs_132	0.008	0.048	0.514	0	0.048	0.49	0.152	0.2017	0.3305	None
Flavonifractor plautii: MAGs_134	0.017	0.04	0.643	0.022	0.052	0.771	-0.239	0.04719	0.1164	None
Lachnospira rogosae_A: MAGs_137	0	0.048	0.386	0	0.042	0.429	-0.131	0.2754	0.3839	None
Anaerobutyricum hallii: MAGs_138	0.038	0.057	0.695	0.031	0.045	0.767	-0.009	0.9374	0.9565	None
Roseburia intestinalis: MAGs_140	0	0.066	0.41	0.018	0.058	0.533	-0.158	0.1891	0.3195	None
Roseburia inulinivorans: MAGs_141	0.029	0.049	0.59	0.039	0.046	0.69	-0.338	0.004683	0.02463	Control
Acetatifactor sp900066565: MAGs_142	0	0.028	0.471	0.027	0.063	0.719	-0.55	3.084e-06	6.896e-05	Control
Bilophila wadsworthia: MAGs_148	0.028	0.055	0.719	0.037	0.06	0.776	-0.252	0.03479	0.09229	None
Bifidobacterium pseudocatenulatum: MAGs_151	0.003	0.041	0.5	0	0.041	0.481	0.171	0.1517	0.2784	None
Roseburia inulinivorans: MAGs_152	0.069	0.083	0.59	0.08	0.096	0.714	-0.356	0.002929	0.0173	Control
Faecalimonas phoceensis: MAGs_153	0	0.152	0.314	0	0.088	0.238	0.324	0.007101	0.03293	MASLD
Blautia_A sp003471165: MAGs_154	0.514	0.796	0.971	0.358	0.504	0.99	0.26	0.03057	0.08658	None
Phocaeicola vulgatus: MAGs_155	1.22	2.708	0.957	1.347	2.363	0.99	-0.038	0.7513	0.7985	None
Agathobacter faecis: MAGs_156	0.025	0.049	0.548	0.032	0.046	0.581	-0.124	0.3076	0.4101	None
Enterocloster sp001517625: MAGs_157	0.087	0.429	0.605	0	0.14	0.448	0.379	0.001233	0.01015	MASLD
Megamonas funiformis: MAGs_158	0	0.074	0.319	0	0.085	0.371	-0.206	0.08157	0.1705	None
Bifidobacterium pseudocatenulatum: MAGs_159	0.005	0.039	0.505	0	0.043	0.49	0.132	0.2682	0.3816	None
Bifidobacterium bifidum: MAGs_164	0	0.046	0.162	0	0.053	0.176	-0.03	0.8021	0.8467	None
Agathobacter faecis: MAGs_167	0.033	0.049	0.548	0.034	0.049	0.581	-0.111	0.3604	0.4558	None
Bifidobacterium longum: MAGs_169	0	0.031	0.486	0.012	0.041	0.557	-0.06	0.6204	0.6762	None
Phocaeicola plebeius: MAGs_172	0	0.234	0.329	0	0.171	0.4	-0.138	0.2557	0.3689	None
UMGS1375 sp900066615: MAGs_174	0	0.107	0.429	0.099	0.133	0.595	-0.377	0.001715	0.01325	Control
Roseburia hominis: MAGs_175	0	0.076	0.471	0.033	0.097	0.686	-0.375	0.001804	0.01345	Control
Prevotella sp015074785: MAGs_176	0	0.375	0.262	0	0.41	0.376	-0.31	0.01015	0.04074	Control
Alistipes putredinis: MAGs_179	0.009	0.169	0.505	0.114	0.277	0.686	-0.462	0.0001246	0.001529	Control
Agathobacter faecis: MAGs_180	0.021	0.046	0.557	0.024	0.039	0.571	-0.083	0.4949	0.5612	None
Bifidobacterium adolescentis: MAGs_182	0	0.139	0.3	0	0.173	0.414	-0.232	0.0525	0.1236	None
Clostridium_A leptum: MAGs_184	0	0.026	0.357	0.011	0.071	0.543	-0.499	3.504e-05	0.0005484	Control
Agathobacter faecis: MAGs_190	0.042	0.072	0.567	0.044	0.06	0.586	-0.073	0.5495	0.6143	None
Megamonas funiformis: MAGs_191	0	0.074	0.31	0	0.075	0.371	-0.226	0.05742	0.1317	None
Gemmiger qucibialis: MAGs_192	0.015	0.04	0.538	0.029	0.056	0.671	-0.428	0.0004026	0.004582	Control
Dorea_A longicatena: MAGs_194	0.022	0.078	0.595	0.024	0.05	0.676	-0.183	0.1262	0.2447	None
Faecalibacillus intestinalis: MAGs_195	0.021	0.04	0.624	0.028	0.046	0.79	-0.237	0.04758	0.1164	None
Phocaeicola coprocola: MAGs_196	0	0.327	0.257	0	0.471	0.395	-0.179	0.1414	0.2659	None
Agathobacter faecis: MAGs_203	0.032	0.056	0.557	0.034	0.048	0.59	-0.087	0.4731	0.5445	None
Bariatricus comes_A: MAGs_207	0.023	0.047	0.519	0.037	0.054	0.667	-0.304	0.01092	0.0423	Control
Ruminococcus_E bromii_B: MAGs_208	0	0.055	0.414	0	0.057	0.424	0.092	0.451	0.5287	None
Blautia stercoris: MAGs_210	0	0.047	0.424	0.004	0.055	0.5	-0.211	0.08166	0.1705	None
Fusicatenibacter saccharivorans: MAGs_213	0.043	0.059	0.795	0.048	0.059	0.905	-0.146	0.224	0.3455	None
Phascolarctobacterium faecium: MAGs_214	0.026	0.064	0.671	0.023	0.066	0.662	-0.164	0.1739	0.3041	None
UMGS1375 sp900066615: MAGs_215	0	0.054	0.452	0.025	0.07	0.61	-0.376	0.001758	0.01326	Control
Bifidobacterium pseudocatenulatum: MAGs_216	0.007	0.044	0.505	0	0.043	0.495	0.141	0.2364	0.3506	None
Dorea_A longicatena_B: MAGs_218	0.068	0.095	0.752	0.046	0.076	0.838	-0.127	0.286	0.3935	None
Oliverpabstia intestinalis: MAGs_219	0	0.033	0.448	0.02	0.041	0.562	-0.377	0.00174	0.01326	Control
Prevotella copri_A: MAGs_223	0	0.382	0.124	0	0.667	0.314	-0.421	0.0004226	0.004724	Control
Agathobacter faecis: MAGs_224	0.017	0.046	0.543	0.021	0.038	0.576	-0.102	0.4032	0.4874	None
Dorea_A longicatena: MAGs_234	0.029	0.083	0.633	0.03	0.062	0.724	-0.189	0.1142	0.2274	None
Bifidobacterium adolescentis: MAGs_235	0	0.108	0.3	0	0.111	0.419	-0.219	0.0667	0.1475	None
Phocaeicola plebeius_A: MAGs_239	0	0.124	0.329	0	0.15	0.448	-0.263	0.02994	0.0852	None
Paraprevotella clara: MAGs_241	0	0.031	0.229	0	0.05	0.295	-0.226	0.06308	0.141	None
Ruminococcus_E bromii_B: MAGs_247	0	0.059	0.433	0	0.045	0.405	0.102	0.4033	0.4874	None
Agathobacter faecis: MAGs_248	0.019	0.042	0.538	0.02	0.04	0.562	-0.092	0.4474	0.5255	None
Faecalibacillus intestinalis: MAGs_249	0.021	0.045	0.633	0.027	0.045	0.8	-0.24	0.04491	0.1134	None
Alistipes communis: MAGs_254	0	0.021	0.29	0	0.048	0.448	-0.395	0.001055	0.009048	Control
Anaerobutyricum hallii: MAGs_256	0.042	0.067	0.695	0.036	0.05	0.767	0.015	0.8982	0.9263	None
UMGS1375 sp900066615: MAGs_257	0	0.062	0.448	0.028	0.07	0.61	-0.374	0.001926	0.01386	Control
Fimenecus sp000432435: MAGs_258	0	0.034	0.152	0	0.078	0.252	-0.258	0.03331	0.09065	None
Eubacterium_G ventriosum: MAGs_259	0.009	0.057	0.51	0.033	0.067	0.667	-0.286	0.01785	0.0601	None
Bifidobacterium pseudocatenulatum: MAGs_261	0.002	0.041	0.5	0	0.041	0.49	0.144	0.2287	0.3471	None
Gemmiger qucibialis: MAGs_263	0.011	0.032	0.529	0.022	0.044	0.652	-0.414	0.0006227	0.006188	Control
g__Collinsella: MAGs_266	0	0.039	0.476	0.029	0.057	0.614	-0.379	0.001284	0.0103	Control	Yes
Blautia_A sp900066205: MAGs_267	0.065	0.158	0.614	0.072	0.121	0.767	-0.336	0.005429	0.02763	Control
Phocaeicola plebeius_A: MAGs_268	0	0.116	0.333	0	0.161	0.457	-0.282	0.01988	0.06191	None
Fusicatenibacter saccharivorans: MAGs_270	0.048	0.066	0.795	0.055	0.066	0.9	-0.132	0.2737	0.3839	None
Prevotella sp015074785: MAGs_271	0	0.604	0.295	0	0.648	0.486	-0.369	0.002098	0.01443	Control
Agathobaculum butyriciproducens: MAGs_272	0.028	0.045	0.757	0.027	0.048	0.838	-0.199	0.1002	0.2032	None
Megamonas funiformis: MAGs_274	0	0.073	0.314	0	0.08	0.371	-0.234	0.0475	0.1164	None
g__Collinsella: MAGs_275	0.026	0.045	0.552	0.029	0.066	0.69	-0.32	0.007222	0.03324	Control	Yes	Yes
Collinsella sp905215065: MAGs_278	0.027	0.053	0.571	0.035	0.069	0.69	-0.306	0.01085	0.0423	Control
Alistipes communis: MAGs_280	0	0.017	0.286	0	0.043	0.457	-0.42	0.0004962	0.00526	Control
Anaerobutyricum hallii: MAGs_283	0.041	0.058	0.7	0.033	0.045	0.767	0.005	0.9668	0.9716	None
Alistipes_A pullistercoris: MAGs_285	0	0.027	0.319	0	0.045	0.462	-0.281	0.02019	0.06257	None
Evtepia gabavorous: MAGs_287	0	0.05	0.452	0.026	0.062	0.571	-0.312	0.01007	0.04065	Control
Roseburia inulinivorans: MAGs_291	0.035	0.057	0.595	0.044	0.055	0.705	-0.339	0.004671	0.02463	Control
Fusicatenibacter saccharivorans: MAGs_292	0.049	0.076	0.781	0.045	0.069	0.886	-0.086	0.4763	0.5468	None
Enterocloster sp900541315: MAGs_293	0.054	0.101	0.662	0.051	0.07	0.776	-0.165	0.1651	0.2954	None
Faecalibacillus intestinalis: MAGs_294	0.021	0.042	0.624	0.029	0.044	0.8	-0.229	0.05597	0.1298	None
Ruminococcus_B gnavus: MAGs_296	0.099	0.643	0.762	0.025	0.2	0.586	0.535	6.145e-06	0.0001166	MASLD
Eubacterium_G ventriosum: MAGs_297	0.003	0.052	0.5	0.028	0.061	0.657	-0.265	0.02827	0.08232	None
Ruminococcus_E bromii_B: MAGs_298	0	0.069	0.41	0	0.056	0.419	0.06	0.6211	0.6762	None
CAG-274 sp900545305: MAGs_300	0	0.185	0.329	0	0.22	0.357	-0.061	0.6079	0.6712	None
Eubacterium_G ventriosum: MAGs_301	0.006	0.052	0.5	0.028	0.063	0.652	-0.242	0.04532	0.1135	None
Flavonifractor plautii: MAGs_302	0.033	0.075	0.724	0.041	0.084	0.838	-0.282	0.01903	0.06137	None
Sellimonas intestinalis: MAGs_307	0	0.083	0.281	0	0.051	0.252	0.21	0.08171	0.1705	None
Roseburia inulinivorans: MAGs_308	0.037	0.061	0.571	0.046	0.063	0.705	-0.353	0.003222	0.01851	Control
Fusicatenibacter saccharivorans: MAGs_310	0.054	0.072	0.795	0.057	0.073	0.905	-0.135	0.2636	0.3775	None
Phascolarctobacterium faecium: MAGs_311	0.028	0.067	0.662	0.025	0.07	0.652	-0.123	0.311	0.4124	None
Ruthenibacterium lactatiformans: MAGs_313	0.015	0.064	0.629	0.018	0.086	0.738	-0.008	0.9438	0.9592	None
Flavonifractor plautii: MAGs_314	0.021	0.047	0.705	0.022	0.051	0.829	-0.234	0.05214	0.1232	None
Bifidobacterium bifidum: MAGs_316	0	0.063	0.162	0	0.057	0.176	-0.008	0.9503	0.9641	None
Roseburia hominis: MAGs_318	0	0.122	0.49	0.095	0.146	0.686	-0.322	0.007316	0.03324	Control
Dialister hominis: MAGs_320	0	0.533	0.281	0	0.665	0.481	-0.242	0.04604	0.1148	None
Bifidobacterium adolescentis: MAGs_321	0	0.083	0.3	0	0.141	0.41	-0.234	0.05033	0.1193	None
Megamonas funiformis: MAGs_323	0	0.075	0.31	0	0.086	0.371	-0.249	0.03552	0.09343	None
Ruminococcus_E bromii_B: MAGs_329	0	0.071	0.41	0	0.06	0.424	0.057	0.6396	0.6928	None
Lachnospira rogosae_A: MAGs_333	0	0.054	0.4	0	0.047	0.438	-0.144	0.2308	0.3471	None
UBA11774 sp003507655: MAGs_337	0	0.04	0.233	0	0.049	0.371	-0.237	0.05019	0.1193	None
Alistipes putredinis: MAGs_345	0	0.185	0.495	0.134	0.318	0.686	-0.466	0.0001057	0.001378	Control
Dorea_A longicatena: MAGs_346	0.03	0.082	0.595	0.032	0.057	0.681	-0.159	0.1841	0.3152	None
Lawsonibacter sp900066825: MAGs_347	0	0.105	0.462	0.052	0.087	0.543	-0.186	0.1252	0.2434	None
Bifidobacterium pseudocatenulatum: MAGs_348	0.009	0.047	0.51	0	0.052	0.49	0.153	0.1992	0.3293	None
Acetatifactor intestinalis: MAGs_350	0	0.057	0.348	0.025	0.074	0.514	-0.32	0.008035	0.03469	Control
Oliverpabstia intestinalis: MAGs_351	0	0.037	0.462	0.02	0.044	0.567	-0.36	0.002781	0.01674	Control
UMGS1375 sp900066615: MAGs_353	0	0.074	0.452	0.049	0.107	0.614	-0.42	0.000482	0.005202	Control
Bifidobacterium pseudocatenulatum: MAGs_355	0.008	0.046	0.519	0	0.044	0.495	0.158	0.1841	0.3152	None
Parabacteroides merdae: MAGs_356	0.068	0.149	0.619	0.087	0.17	0.705	-0.327	0.006766	0.03161	Control
Roseburia intestinalis: MAGs_360	0	0.054	0.395	0.014	0.046	0.51	-0.145	0.2298	0.3471	None
Bifidobacterium pseudocatenulatum: MAGs_365	0.007	0.04	0.505	0	0.042	0.495	0.143	0.231	0.3471	None
Bacteroides uniformis: MAGs_366	0.183	0.403	0.9	0.21	0.373	0.943	-0.026	0.8244	0.8688	None
Ruminococcus_E bromii_B: MAGs_370	0	0.1	0.433	0	0.062	0.433	0.096	0.4326	0.5119	None
Blautia_A faecis: MAGs_371	0.085	0.126	0.857	0.079	0.101	0.938	-0.165	0.1719	0.3027	None
Roseburia intestinalis: MAGs_374	0	0.054	0.405	0.013	0.05	0.519	-0.167	0.166	0.2954	None
Anaerobutyricum hallii: MAGs_375	0.037	0.065	0.7	0.029	0.049	0.767	0.006	0.9588	0.9681	None
Collinsella sp900541855: MAGs_376	0.021	0.064	0.533	0.035	0.081	0.657	-0.282	0.01831	0.06064	None
Anaerostipes hadrus: MAGs_377	0.042	0.056	0.695	0.035	0.044	0.748	0.099	0.412	0.4931	None
Megamonas funiformis: MAGs_378	0	0.066	0.31	0	0.081	0.376	-0.224	0.0584	0.1329	None
Bifidobacterium pseudocatenulatum: MAGs_379	0.012	0.047	0.524	0.003	0.046	0.5	0.192	0.1073	0.2154	None
Bacteroides intestinigallinarum: MAGs_381	0.256	0.685	0.938	0.262	0.888	0.967	0.017	0.8894	0.9188	None
Blautia_A sp003471165: MAGs_382	0.563	0.837	0.971	0.39	0.543	0.99	0.249	0.03764	0.09818	None
Bifidobacterium pseudocatenulatum: MAGs_384	0.007	0.04	0.51	0	0.044	0.495	0.165	0.1666	0.2954	None
Roseburia intestinalis: MAGs_385	0	0.047	0.414	0.009	0.042	0.519	-0.142	0.2397	0.3531	None
Bifidobacterium adolescentis: MAGs_386	0	0.109	0.3	0	0.151	0.414	-0.223	0.06236	0.1404	None
ER4 sp000765235: MAGs_387	0	0.065	0.429	0.081	0.158	0.614	-0.606	4.129e-07	3.701e-05	Control
Blautia_A massiliensis: MAGs_389	0.103	0.156	0.719	0.081	0.141	0.829	-0.245	0.04259	0.1088	None
Eubacterium_G ventriosum: MAGs_390	0.008	0.077	0.5	0.066	0.098	0.686	-0.295	0.01431	0.05093	None
Eisenbergiella sp900066775: MAGs_391	0	0.039	0.41	0.043	0.074	0.681	-0.533	8.108e-06	0.0001493	Control
Roseburia inulinivorans: MAGs_392	0.035	0.06	0.586	0.042	0.057	0.686	-0.318	0.00774	0.03388	Control
Mediterraneibacter lactaris: MAGs_393	0	0.063	0.267	0	0.063	0.362	-0.286	0.01872	0.06103	None
Megamonas funiformis: MAGs_394	0	0.079	0.314	0	0.082	0.371	-0.216	0.06737	0.1485	None
Oliverpabstia intestinalis: MAGs_395	0	0.049	0.471	0.026	0.048	0.562	-0.305	0.0113	0.04312	Control
Eubacterium_R sp000436835: MAGs_396	0	0.028	0.114	0	0.051	0.233	-0.374	0.001894	0.01379	Control
Megamonas funiformis: MAGs_397	0	0.064	0.319	0	0.065	0.348	-0.151	0.1993	0.3293	None
Oliverpabstia intestinalis: MAGs_398	0	0.042	0.462	0.023	0.048	0.567	-0.363	0.002503	0.0161	Control
Faecalibacillus intestinalis: MAGs_399	0.031	0.059	0.638	0.039	0.061	0.8	-0.209	0.08115	0.1705	None
Mediterraneibacter torques: MAGs_400	0.191	0.382	0.824	0.077	0.223	0.757	0.301	0.01165	0.04399	MASLD
Schaedlerella sp900066545: MAGs_402	0	0.069	0.367	0	0.059	0.414	-0.15	0.2032	0.3321	None
Agathobacter rectalis: MAGs_403	0.245	0.94	0.667	0.538	1.011	0.919	-0.37	0.001878	0.01379	Control
Phocaeicola coprocola: MAGs_405	0	0.449	0.3	0	0.566	0.452	-0.206	0.08883	0.1829	None
Megamonas funiformis: MAGs_406	0	0.103	0.324	0	0.064	0.352	-0.124	0.2936	0.4013	None
Fusicatenibacter saccharivorans: MAGs_410	0.054	0.071	0.781	0.055	0.07	0.886	-0.102	0.3963	0.4855	None
Enterocloster sp900541315: MAGs_413	0.056	0.11	0.671	0.049	0.075	0.786	-0.187	0.1175	0.2313	None
Paraprevotella clara: MAGs_416	0	0.039	0.233	0	0.058	0.295	-0.187	0.1222	0.2386	None
Fusicatenibacter saccharivorans: MAGs_417	0.051	0.067	0.795	0.056	0.07	0.914	-0.194	0.1072	0.2154	None
Lachnospira rogosae_A: MAGs_419	0	0.047	0.386	0	0.044	0.429	-0.137	0.2531	0.3675	None
Megamonas funiformis: MAGs_422	0	0.082	0.324	0	0.052	0.352	-0.122	0.2993	0.4056	None
Faecalibacterium prausnitzii_G: MAGs_424	0.131	0.201	0.81	0.206	0.341	0.952	-0.564	1.641e-06	6.133e-05	Control
Bifidobacterium pseudocatenulatum: MAGs_429	0.003	0.04	0.5	0	0.041	0.495	0.147	0.2166	0.3421	None
Acetatifactor sp900066565: MAGs_431	0	0.024	0.452	0.02	0.058	0.724	-0.549	3.068e-06	6.896e-05	Control
Fusicatenibacter saccharivorans: MAGs_441	0.046	0.066	0.795	0.045	0.063	0.9	-0.133	0.2704	0.3821	None
Holdemanella biformis: MAGs_443	0	0.168	0.186	0	0.22	0.276	-0.308	0.01123	0.04312	Control
Phocaeicola plebeius_A: MAGs_444	0	0.115	0.319	0	0.179	0.448	-0.29	0.01685	0.05827	None
Collinsella sp003458415: MAGs_445	0.023	0.072	0.533	0.034	0.09	0.686	-0.279	0.01912	0.06137	None
Enterocloster sp000431375: MAGs_446	0.284	0.823	0.729	0.26	0.679	0.886	-0.323	0.005847	0.02859	Control
Megamonas funiformis: MAGs_447	0	0.07	0.31	0	0.092	0.376	-0.239	0.04397	0.1114	None
Phascolarctobacterium faecium: MAGs_449	0.037	0.102	0.667	0.047	0.097	0.657	-0.089	0.4635	0.5393	None
Lachnospira eligens_A: MAGs_452	0	0.04	0.395	0.031	0.065	0.529	-0.369	0.001994	0.01387	Control
Eubacterium_G ventriosum: MAGs_453	0.005	0.055	0.5	0.031	0.069	0.657	-0.254	0.03536	0.09339	None
Fusicatenibacter saccharivorans: MAGs_457	0.051	0.066	0.795	0.055	0.068	0.895	-0.15	0.2141	0.3421	None
Agathobacter faecis: MAGs_458	0.034	0.057	0.562	0.039	0.052	0.581	-0.088	0.4704	0.5423	None
Phocaeicola plebeius_A: MAGs_460	0	0.147	0.319	0	0.224	0.443	-0.269	0.02611	0.0773	None
Megamonas funiformis: MAGs_464	0	0.102	0.319	0	0.104	0.367	-0.205	0.08329	0.1726	None
Dorea_A longicatena: MAGs_465	0.033	0.087	0.614	0.034	0.061	0.705	-0.173	0.147	0.2721	None
Phascolarctobacterium faecium: MAGs_466	0.027	0.063	0.681	0.025	0.069	0.652	-0.144	0.2359	0.3506	None
CAG-274 sp900545305: MAGs_470	0	0.094	0.319	0	0.11	0.3	-0.005	0.9669	0.9716	None
Acetatifactor sp900066565: MAGs_471	0.019	0.038	0.51	0.05	0.083	0.752	-0.638	6.579e-08	1.148e-05	Control
Faecalibacterium prausnitzii_G: MAGs_472	0.128	0.246	0.805	0.226	0.447	0.952	-0.559	2.052e-06	6.133e-05	Control
Fusicatenibacter saccharivorans: MAGs_473	0.046	0.064	0.776	0.05	0.065	0.895	-0.15	0.2125	0.3421	None
Parabacteroides distasonis: MAGs_474	0.082	0.157	0.852	0.096	0.21	0.895	-0.191	0.1152	0.2274	None
Dorea_A longicatena_B: MAGs_475	0.111	0.175	0.776	0.089	0.135	0.838	-0.102	0.3928	0.483	None
Bifidobacterium pseudocatenulatum: MAGs_479	0.009	0.042	0.519	0	0.052	0.49	0.154	0.1959	0.3253	None
Ruminococcus_E bromii_B: MAGs_480	0	0.058	0.424	0	0.059	0.424	0.024	0.8454	0.8825	None
Eubacterium_R sp000436835: MAGs_482	0	0.031	0.114	0	0.032	0.238	-0.302	0.01231	0.0456	Control
Agathobacter faecis: MAGs_483	0.038	0.069	0.552	0.05	0.062	0.581	-0.144	0.236	0.3506	None
Megamonas funiformis: MAGs_486	0	0.087	0.324	0	0.049	0.357	-0.099	0.3981	0.4859	None
Phocaeicola plebeius_A: MAGs_487	0	0.15	0.324	0	0.203	0.467	-0.26	0.03171	0.08879	None
UMGS1375 sp900066615: MAGs_492	0	0.045	0.452	0.03	0.058	0.605	-0.393	0.001098	0.009287	Control
Fimenecus sp000432435: MAGs_494	0	0.035	0.143	0	0.068	0.248	-0.238	0.04995	0.1193	None
Roseburia intestinalis: MAGs_496	0	0.055	0.41	0.015	0.051	0.538	-0.187	0.1204	0.2362	None
Agathobacter faecis: MAGs_497	0.024	0.062	0.538	0.03	0.05	0.581	-0.093	0.4434	0.5227	None
KLE1615 sp900066985: MAGs_499	0.035	0.039	0.7	0.044	0.056	0.824	-0.35	0.003649	0.02021	Control
Mediterraneibacter lactaris: MAGs_500	0	0.053	0.267	0	0.055	0.362	-0.286	0.01855	0.06103	None
Blautia_A sp000436615: MAGs_501	0.028	0.072	0.581	0.039	0.102	0.733	-0.257	0.033	0.09062	None
Fusicatenibacter saccharivorans: MAGs_504	0.082	0.099	0.795	0.082	0.1	0.9	-0.139	0.2507	0.3658	None
Blautia_A sp003471165: MAGs_505	0.487	0.765	0.971	0.339	0.478	0.986	0.282	0.01898	0.06137	None
Agathobacter faecis: MAGs_509	0.017	0.043	0.533	0.021	0.036	0.581	-0.126	0.2987	0.4056	None
Roseburia inulinivorans: MAGs_510	0.028	0.06	0.614	0.041	0.061	0.71	-0.358	0.002701	0.01654	Control
Fimenecus sp000432435: MAGs_511	0	0.041	0.152	0	0.081	0.262	-0.239	0.0492	0.1193	None
Roseburia inulinivorans: MAGs_516	0.048	0.067	0.605	0.056	0.065	0.719	-0.327	0.006085	0.02953	Control
Fusicatenibacter saccharivorans: MAGs_517	0.082	0.102	0.795	0.088	0.107	0.91	-0.211	0.07966	0.1696	None
Phocaeicola vulgatus: MAGs_518	1.136	2.528	0.962	1.199	2.269	0.99	-0.044	0.7142	0.7629	None
Bifidobacterium pseudocatenulatum: MAGs_520	0.017	0.053	0.51	0	0.053	0.49	0.131	0.2701	0.3821	None
Ruminococcus_E bromii_B: MAGs_522	0	0.041	0.414	0	0.047	0.419	0.079	0.5152	0.5801	None
Bifidobacterium pseudocatenulatum: MAGs_524	0.008	0.039	0.514	0	0.039	0.495	0.149	0.2122	0.3421	None
Fusicatenibacter saccharivorans: MAGs_527	0.05	0.072	0.79	0.053	0.074	0.886	-0.121	0.3159	0.4154	None
Bifidobacterium adolescentis: MAGs_528	0	0.093	0.295	0	0.108	0.41	-0.209	0.08063	0.1705	None
UMGS1375 sp900066615: MAGs_530	0	0.056	0.452	0.037	0.073	0.6	-0.388	0.001272	0.0103	Control
Paraprevotella clara: MAGs_538	0	0.065	0.252	0	0.099	0.348	-0.221	0.06783	0.149	None
Megamonas funiformis: MAGs_540	0	0.074	0.314	0	0.073	0.371	-0.268	0.02348	0.07134	None
Bacteroides uniformis: MAGs_544	0.188	0.423	0.895	0.196	0.401	0.943	0.009	0.9408	0.9576	None
Faecalibacterium prausnitzii_G: MAGs_547	0.108	0.172	0.781	0.173	0.248	0.938	-0.557	2.293e-06	6.24e-05	Control
Parabacteroides distasonis: MAGs_551	0.16	0.371	0.886	0.155	0.37	0.905	0.006	0.958	0.9681	None
Gemmiger sp900540775: MAGs_555	0	0.04	0.286	0	0.069	0.405	-0.393	0.001117	0.009326	Control
Blautia_A faecis: MAGs_556	0.131	0.168	0.857	0.125	0.145	0.938	-0.199	0.09975	0.2032	None
KLE1615 sp900066985: MAGs_557	0.075	0.073	0.686	0.075	0.087	0.819	-0.28	0.02087	0.06436	None
Alistipes onderdonkii: MAGs_562	0.005	0.186	0.5	0.071	0.314	0.667	-0.338	0.005338	0.02739	Control
Fimenecus sp000432435: MAGs_564	0	0.083	0.162	0	0.132	0.286	-0.289	0.0171	0.05858	None
Ruminococcus_E bromii_B: MAGs_565	0	0.061	0.433	0	0.058	0.424	0.04	0.7413	0.7892	None
Megamonas funiformis: MAGs_567	0	0.087	0.305	0	0.092	0.376	-0.229	0.05341	0.1248	None
Bifidobacterium bifidum: MAGs_580	0	0.057	0.162	0	0.06	0.176	-0.02	0.8674	0.9034	None
Fusicatenibacter saccharivorans: MAGs_581	0.067	0.081	0.8	0.065	0.085	0.914	-0.178	0.1408	0.2657	None
Roseburia inulinivorans: MAGs_586	0.02	0.046	0.581	0.03	0.045	0.681	-0.369	0.001977	0.01387	Control
Phascolarctobacterium faecium: MAGs_592	0.031	0.065	0.667	0.026	0.072	0.652	-0.163	0.1792	0.3105	None
Escherichia coli: MAGs_593	0.042	0.467	0.814	0.041	0.191	0.829	0.113	0.3506	0.4465	None
Ruminococcus_C callidus: MAGs_595	0	0.061	0.171	0	0.062	0.248	-0.15	0.2163	0.3421	None
Bifidobacterium adolescentis: MAGs_596	0	0.078	0.295	0	0.098	0.41	-0.217	0.06975	0.1521	None
Fusicatenibacter saccharivorans: MAGs_598	0.046	0.057	0.786	0.043	0.058	0.876	-0.099	0.4117	0.4931	None
Blautia_A massiliensis: MAGs_609	0.113	0.17	0.719	0.087	0.153	0.829	-0.253	0.03585	0.09389	None
Bifidobacterium pseudocatenulatum: MAGs_619	0.011	0.049	0.514	0.005	0.046	0.5	0.112	0.3473	0.4436	None
Fusicatenibacter saccharivorans: MAGs_620	0.044	0.059	0.79	0.045	0.06	0.9	-0.14	0.2447	0.3595	None
Anaerostipes hadrus: MAGs_621	0.039	0.052	0.695	0.029	0.042	0.752	0.103	0.3945	0.4842	None
Fusicatenibacter saccharivorans: MAGs_624	0.039	0.053	0.786	0.042	0.056	0.886	-0.145	0.2281	0.3471	None
Ruminococcus_E bromii_B: MAGs_625	0	0.052	0.414	0	0.039	0.419	0.088	0.4694	0.5422	None
Fusicatenibacter saccharivorans: MAGs_633	0.05	0.063	0.79	0.051	0.064	0.9	-0.162	0.1795	0.3105	None
Phascolarctobacterium faecium: MAGs_637	0.028	0.072	0.69	0.031	0.072	0.667	-0.14	0.2475	0.3621	None
Eubacterium_G sp000435815: MAGs_642	0	0.039	0.276	0	0.056	0.4	-0.225	0.06383	0.1422	None
Faecalibacterium prausnitzii_G: MAGs_643	0.173	0.25	0.81	0.275	0.409	0.952	-0.591	5.321e-07	3.701e-05	Control
Bifidobacterium pseudocatenulatum: MAGs_644	0.004	0.038	0.505	0	0.039	0.49	0.145	0.2256	0.347	None
Ruminococcus_E bromii_B: MAGs_651	0	0.038	0.414	0	0.039	0.414	0.076	0.533	0.599	None
Dorea formicigenerans: MAGs_658	0.136	0.208	0.681	0.159	0.207	0.824	-0.351	0.003098	0.01796	Control
Agathobaculum butyriciproducens: MAGs_659	0.047	0.063	0.767	0.044	0.07	0.852	-0.246	0.04095	0.1051	None
Anaerostipes hadrus: MAGs_662	0.034	0.047	0.705	0.033	0.047	0.776	0.046	0.7025	0.753	None
Gemmiger sp900539695: MAGs_663	0	0.055	0.438	0.049	0.11	0.595	-0.531	1.023e-05	0.0001779	Control
Blautia_A obeum: MAGs_664	0.109	0.146	0.729	0.112	0.14	0.867	-0.365	0.002589	0.0161	Control
Gemmiger formicilis: MAGs_665	0.057	0.143	0.59	0.127	0.233	0.71	-0.547	5.228e-06	0.0001056	Control
Anaerotignum faecicola: MAGs_667	0.018	0.067	0.562	0.039	0.083	0.686	-0.346	0.004202	0.02267	Control
Roseburia inulinivorans: MAGs_669	0.038	0.054	0.581	0.047	0.054	0.676	-0.291	0.01532	0.05418	None
Lachnospira rogosae_A: MAGs_673	0	0.048	0.386	0	0.039	0.424	-0.103	0.3912	0.483	None
Dysosmobacter sp001916835: MAGs_674	0	0.069	0.476	0.102	0.154	0.686	-0.679	1.205e-08	3.77e-06	Control
Bifidobacterium pseudocatenulatum: MAGs_679	0.007	0.045	0.514	0	0.06	0.49	0.145	0.2239	0.3455	None
Lachnospira rogosae_A: MAGs_683	0	0.051	0.395	0	0.044	0.429	-0.144	0.2308	0.3471	None
Blautia_A massiliensis: MAGs_684	0.205	0.257	0.733	0.17	0.234	0.843	-0.3	0.01265	0.04658	Control
Fusicatenibacter saccharivorans: MAGs_685	0.05	0.079	0.805	0.059	0.075	0.905	-0.158	0.1893	0.3195	None
Anaerobutyricum hallii: MAGs_688	0.048	0.072	0.69	0.037	0.051	0.767	0.025	0.838	0.8772	None
Roseburia inulinivorans: MAGs_689	0.032	0.061	0.581	0.046	0.059	0.705	-0.319	0.007629	0.03387	Control
Fusicatenibacter saccharivorans: MAGs_692	0.063	0.077	0.795	0.059	0.075	0.9	-0.105	0.3834	0.4752	None
Phascolarctobacterium faecium: MAGs_694	0.034	0.079	0.681	0.042	0.082	0.667	-0.158	0.1927	0.3222	None
Agathobacter faecis: MAGs_703	0.022	0.044	0.543	0.023	0.039	0.586	-0.103	0.3982	0.4859	None
Prevotella sp015074785: MAGs_704	0	0.396	0.276	0	0.448	0.381	-0.299	0.01328	0.04833	Control
Megamonas funiformis: MAGs_706	0	0.092	0.31	0	0.051	0.357	-0.188	0.1121	0.2241	None
Eubacterium_G sp000435815: MAGs_707	0	0.043	0.281	0	0.052	0.4	-0.238	0.05012	0.1193	None
Anaerobutyricum hallii: MAGs_708	0.035	0.055	0.7	0.03	0.043	0.762	-0.014	0.9065	0.9333	None
Bifidobacterium pseudocatenulatum: MAGs_710	0.005	0.04	0.505	0	0.044	0.49	0.136	0.2556	0.3689	None
Roseburia inulinivorans: MAGs_711	0.035	0.056	0.595	0.048	0.056	0.676	-0.301	0.01204	0.04513	Control
Mediterraneibacter lactaris: MAGs_713	0	0.054	0.271	0	0.057	0.367	-0.311	0.01027	0.04085	Control
Megamonas funiformis: MAGs_715	0	0.078	0.3	0	0.071	0.371	-0.236	0.04666	0.1159	None
Bacteroides uniformis: MAGs_718	0.168	0.441	0.886	0.192	0.399	0.943	0.012	0.9157	0.9413	None
Alistipes putredinis: MAGs_719	0.004	0.145	0.5	0.098	0.238	0.676	-0.465	0.0001149	0.001468	Control
CAG-127 sp900319515: MAGs_723	0	0.021	0.157	0	0.038	0.21	-0.27	0.02522	0.0759	None
Megamonas funiformis: MAGs_724	0	0.071	0.314	0	0.062	0.371	-0.223	0.05881	0.1334	None
Blautia sp900541955: MAGs_725	0	0.111	0.229	0	0.116	0.186	0.364	0.002598	0.0161	MASLD
Bifidobacterium pseudocatenulatum: MAGs_726	0.007	0.037	0.514	0	0.036	0.495	0.157	0.1866	0.3174	None
Phascolarctobacterium faecium: MAGs_727	0.03	0.066	0.662	0.026	0.073	0.652	-0.139	0.2535	0.3675	None
Phocaeicola plebeius_A: MAGs_728	0	0.147	0.329	0	0.197	0.443	-0.25	0.03921	0.101	None
Agathobacter faecis: MAGs_731	0.067	0.091	0.552	0.071	0.075	0.571	-0.07	0.5618	0.6258	None
Anaerobutyricum hallii: MAGs_735	0.032	0.052	0.695	0.027	0.039	0.762	0.02	0.8704	0.9036	None
Agathobacter faecis: MAGs_741	0.024	0.054	0.548	0.029	0.044	0.581	-0.062	0.6117	0.6742	None
Anaerostipes hadrus: MAGs_742	0.049	0.06	0.729	0.036	0.047	0.767	0.132	0.2741	0.3839	None
Collinsella sp905208635: MAGs_743	0.033	0.062	0.571	0.044	0.08	0.695	-0.343	0.004236	0.02267	Control
Blautia stercoris: MAGs_746	0	0.051	0.429	0.005	0.059	0.5	-0.2	0.1003	0.2032	None
Phocaeicola plebeius_A: MAGs_750	0	0.172	0.338	0	0.232	0.476	-0.235	0.05292	0.1241	None
Blautia_A sp900066335: MAGs_751	0.025	0.129	0.505	0.043	0.104	0.619	-0.282	0.01864	0.06103	None
Roseburia inulinivorans: MAGs_758	0.031	0.057	0.576	0.037	0.057	0.69	-0.288	0.0162	0.05667	None
Streptococcus thermophilus: MAGs_761	0.086	0.332	0.914	0.146	0.381	0.986	-0.234	0.05004	0.1193	None
Agathobacter faecis: MAGs_766	0.069	0.1	0.567	0.077	0.089	0.595	-0.101	0.4073	0.4903	None
Prevotella sp015074785: MAGs_769	0	0.526	0.3	0	0.587	0.457	-0.317	0.008446	0.03548	Control
Gemmiger qucibialis: MAGs_778	0.012	0.033	0.514	0.029	0.052	0.648	-0.42	0.0005041	0.00526	Control
Blautia_A faecis: MAGs_779	0.104	0.138	0.852	0.101	0.12	0.938	-0.229	0.05785	0.1322	None
Ruminococcus_E bromii_B: MAGs_780	0	0.034	0.41	0	0.05	0.414	0.054	0.6591	0.7113	None
Gemmiger qucibialis: MAGs_781	0.015	0.036	0.538	0.026	0.051	0.657	-0.412	0.0006433	0.006292	Control
Acetatifactor intestinalis: MAGs_783	0	0.047	0.352	0.014	0.059	0.519	-0.301	0.01273	0.0466	Control
Blautia_A faecis: MAGs_785	0.094	0.126	0.852	0.091	0.117	0.938	-0.251	0.03825	0.09934	None
Dorea_A longicatena: MAGs_789	0.02	0.07	0.586	0.022	0.048	0.652	-0.176	0.1395	0.2655	None
Fusicatenibacter saccharivorans: MAGs_790	0.052	0.069	0.795	0.053	0.069	0.895	-0.109	0.3651	0.4598	None
Bacteroides thetaiotaomicron: MAGs_792	0.486	0.829	0.886	0.504	1.062	0.943	0.035	0.7654	0.8093	None
Blautia stercoris: MAGs_797	0	0.089	0.419	0	0.09	0.495	-0.27	0.02564	0.07643	None
Coprococcus_A catus: MAGs_799	0.066	0.156	0.562	0.134	0.173	0.719	-0.339	0.005075	0.02626	Control
Fusicatenibacter saccharivorans: MAGs_800	0.046	0.063	0.795	0.048	0.062	0.886	-0.101	0.4019	0.4874	None
Faecalibacterium sp900758465: MAGs_801	0.059	0.117	0.605	0.105	0.143	0.833	-0.548	4.423e-06	9.229e-05	Control
Ruminococcus_E bromii_B: MAGs_805	0	0.047	0.424	0	0.05	0.4	0.15	0.2169	0.3421	None
Anaerobutyricum soehngenii: MAGs_806	0.075	0.215	0.576	0.091	0.181	0.71	-0.143	0.2381	0.3524	None
Agathobacter faecis: MAGs_807	0.032	0.071	0.543	0.032	0.054	0.581	-0.061	0.615	0.6762	None
Ruminococcus_B gnavus: MAGs_808	0.266	0.929	0.876	0.108	0.383	0.714	0.577	1.069e-06	6.011e-05	MASLD
Bacteroides uniformis: MAGs_811	0.253	0.529	0.89	0.266	0.472	0.933	0.017	0.8852	0.9174	None
Anaerobutyricum hallii: MAGs_812	0.044	0.094	0.7	0.035	0.058	0.771	0.062	0.6068	0.6711	None
g__Collinsella: MAGs_814	0.031	0.072	0.571	0.039	0.072	0.695	-0.314	0.008775	0.03638	Control	Yes
CAG-274 sp000432155: MAGs_815	0	0.124	0.329	0	0.085	0.329	0.132	0.2719	0.3834	None
Anaerostipes hadrus: MAGs_816	0.075	0.094	0.695	0.06	0.075	0.752	0.002	0.9897	0.9897	None
Bifidobacterium pseudocatenulatum: MAGs_817	0	0.039	0.49	0	0.042	0.49	0.106	0.3746	0.4662	None
Fusicatenibacter saccharivorans: MAGs_819	0.07	0.084	0.8	0.066	0.08	0.914	-0.174	0.1474	0.2721	None
Agathobacter rectalis: MAGs_821	0.203	1.202	0.662	0.481	1.141	0.914	-0.327	0.006312	0.0304	Control
Agathobacter faecis: MAGs_827	0.024	0.051	0.538	0.028	0.038	0.567	-0.061	0.6171	0.6762	None
Phocaeicola plebeius_A: MAGs_828	0	0.163	0.333	0	0.188	0.462	-0.226	0.06259	0.1404	None
Roseburia inulinivorans: MAGs_830	0.07	0.096	0.586	0.085	0.092	0.7	-0.331	0.005669	0.02817	Control
Ruminococcus_B gnavus: MAGs_833	0.202	0.828	0.843	0.07	0.318	0.671	0.565	1.75e-06	6.133e-05	MASLD
Ruminococcus_E bromii_B: MAGs_835	0	0.085	0.433	0	0.039	0.424	0.051	0.6782	0.7294	None
Bacteroides fragilis: MAGs_837	0	0.23	0.467	0	0.186	0.419	0.251	0.03892	0.1007	None
Bifidobacterium pseudocatenulatum: MAGs_838	0.009	0.047	0.514	0	0.039	0.495	0.188	0.1148	0.2274	None
Fusicatenibacter saccharivorans: MAGs_839	0.055	0.071	0.8	0.057	0.067	0.905	-0.109	0.367	0.4608	None
Alistipes_A indistinctus: MAGs_840	0	0.06	0.31	0	0.045	0.433	-0.124	0.3036	0.4078	None
Alistipes shahii: MAGs_843	0	0.065	0.49	0.042	0.141	0.719	-0.483	5.553e-05	0.0008085	Control
Dysosmobacter sp001916835: MAGs_844	0	0.046	0.467	0.059	0.1	0.676	-0.69	6.673e-09	3.77e-06	Control
CAG-83 sp000435975: MAGs_846	0	0.046	0.357	0.027	0.094	0.581	-0.452	0.0001497	0.001802	Control
Bifidobacterium pseudocatenulatum: MAGs_848	0.009	0.047	0.514	0	0.042	0.49	0.166	0.163	0.2941	None
CAG-274 sp000432155: MAGs_849	0	0.119	0.329	0	0.08	0.329	0.136	0.2585	0.3721	None
Acetatifactor intestinalis: MAGs_850	0	0.04	0.348	0	0.044	0.495	-0.256	0.03471	0.09229	None
Faecalimonas umbilicata: MAGs_851	0	0.207	0.381	0	0.04	0.167	0.594	4.491e-07	3.701e-05	MASLD
Bifidobacterium pseudocatenulatum: MAGs_852	0.009	0.055	0.519	0	0.043	0.49	0.174	0.1446	0.2695	None
Phocaeicola plebeius_A: MAGs_854	0	0.196	0.333	0	0.255	0.448	-0.258	0.0323	0.08988	None
Phocaeicola coprocola: MAGs_857	0	0.236	0.238	0	0.281	0.352	-0.151	0.2157	0.3421	None
Megamonas funiformis: MAGs_859	0	0.08	0.314	0	0.035	0.348	-0.098	0.4052	0.4888	None
Gemmiger qucibialis: MAGs_860	0.013	0.038	0.514	0.028	0.051	0.652	-0.41	0.0006902	0.006647	Control
Phascolarctobacterium faecium: MAGs_861	0.034	0.102	0.681	0.036	0.08	0.686	-0.098	0.4188	0.4994	None
Barnesiella intestinihominis: MAGs_862	0	0.071	0.31	0	0.084	0.448	-0.361	0.002831	0.01688	Control
Dorea_A longicatena_B: MAGs_865	0.079	0.115	0.762	0.057	0.093	0.843	-0.142	0.2346	0.3504	None
Alistipes putredinis: MAGs_867	0.015	0.212	0.51	0.153	0.351	0.7	-0.468	9.871e-05	0.001315	Control
Acetatifactor intestinalis: MAGs_868	0	0.048	0.352	0.02	0.057	0.519	-0.313	0.009596	0.03926	Control
Ruminococcus_E bromii_B: MAGs_869	0	0.044	0.414	0	0.038	0.4	0.116	0.3401	0.4368	None
Acetatifactor intestinalis: MAGs_872	0	0.049	0.357	0.022	0.055	0.543	-0.322	0.007689	0.03388	Control
Blautia_A obeum: MAGs_878	0.068	0.106	0.729	0.082	0.105	0.862	-0.375	0.001958	0.01387	Control
Bifidobacterium pseudocatenulatum: MAGs_881	0.008	0.046	0.514	0	0.044	0.495	0.176	0.14	0.2655	None
Megamonas funiformis: MAGs_888	0	0.074	0.31	0	0.064	0.371	-0.226	0.05571	0.1296	None
Prevotella sp015074785: MAGs_890	0	0.873	0.324	0	0.65	0.495	-0.346	0.004015	0.02205	Control
Agathobaculum butyriciproducens: MAGs_892	0.045	0.075	0.79	0.045	0.076	0.881	-0.257	0.03365	0.09118	None
Faecalibacterium prausnitzii_D: MAGs_893	0.284	0.501	0.762	0.562	0.76	0.938	-0.507	1.638e-05	0.0002699	Control
Blautia hansenii: MAGs_896	0	0.09	0.333	0	0.017	0.148	0.443	0.0001672	0.001974	MASLD
g__Collinsella: MAGs_897	0.036	0.081	0.576	0.042	0.084	0.695	-0.291	0.01581	0.0556	None	Yes
Bifidobacterium pseudocatenulatum: MAGs_898	0.006	0.049	0.51	0.002	0.046	0.5	0.155	0.1936	0.3223	None
Bifidobacterium pseudocatenulatum: MAGs_900	0.014	0.054	0.519	0	0.048	0.49	0.173	0.1478	0.2721	None
Bacteroides eggerthii: MAGs_904	0.098	0.391	0.752	0.094	0.415	0.833	-0.256	0.03277	0.09036	None
Fusicatenibacter saccharivorans: MAGs_910	0.047	0.062	0.786	0.047	0.058	0.895	-0.124	0.3007	0.4056	None
Blautia_A sp900066335: MAGs_914	0.021	0.103	0.505	0.036	0.083	0.614	-0.284	0.01792	0.0601	None
Agathobacter faecis: MAGs_915	0.03	0.059	0.548	0.028	0.041	0.581	-0.049	0.6858	0.7363	None
Bifidobacterium pseudocatenulatum: MAGs_916	0.002	0.036	0.5	0	0.034	0.495	0.163	0.1726	0.3027	None
Fusicatenibacter saccharivorans: MAGs_923	0.05	0.072	0.79	0.052	0.068	0.895	-0.121	0.3154	0.4154	None
Bifidobacterium pseudocatenulatum: MAGs_926	0.007	0.039	0.514	0	0.038	0.49	0.152	0.2007	0.3303	None
Faecalimonas umbilicata: MAGs_928	0	0.062	0.367	0	0.01	0.148	0.557	2.155e-06	6.133e-05	MASLD
Ruminococcus_C callidus: MAGs_929	0	0.076	0.171	0	0.047	0.233	-0.094	0.4378	0.5171	None
Fusicatenibacter saccharivorans: MAGs_930	0.049	0.066	0.795	0.049	0.066	0.905	-0.148	0.2211	0.3455	None
Faecalimonas umbilicata: MAGs_933	0	0.073	0.371	0	0.014	0.148	0.557	1.898e-06	6.133e-05	MASLD
Escherichia coli: MAGs_936	0.018	0.179	0.652	0.012	0.05	0.648	0.321	0.007342	0.03324	MASLD
Ruminococcus_E bromii_B: MAGs_937	0	0.047	0.419	0	0.033	0.405	0.124	0.3083	0.4101	None
Bifidobacterium pseudocatenulatum: MAGs_938	0.007	0.044	0.514	0	0.037	0.49	0.169	0.1583	0.2864	None
Acetatifactor intestinalis: MAGs_939	0	0.054	0.376	0.017	0.064	0.524	-0.31	0.01045	0.04116	Control
Roseburia inulinivorans: MAGs_942	0.082	0.114	0.6	0.093	0.097	0.719	-0.303	0.01095	0.0423	Control
Lachnospira rogosae_A: MAGs_944	0	0.057	0.39	0	0.042	0.429	-0.112	0.3509	0.4465	None
Agathobacter faecis: MAGs_945	0.056	0.083	0.552	0.062	0.069	0.59	-0.104	0.392	0.483	None
Roseburia intestinalis: MAGs_947	0	0.054	0.405	0.011	0.04	0.51	-0.122	0.3086	0.4101	None
Fusicatenibacter saccharivorans: MAGs_949	0.053	0.068	0.79	0.052	0.066	0.905	-0.148	0.2209	0.3455	None
Bacteroides fragilis: MAGs_950	0	0.208	0.438	0	0.161	0.405	0.214	0.07853	0.1689	None
g__Collinsella: MAGs_954	0.035	0.079	0.576	0.045	0.08	0.695	-0.295	0.0139	0.05002	None	Yes
Blautia hansenii: MAGs_955	0	0.08	0.338	0	0.019	0.157	0.391	0.000866	0.007744	MASLD
Bifidobacterium pseudocatenulatum: MAGs_956	0.009	0.049	0.519	0	0.046	0.495	0.173	0.1462	0.2716	None
Bifidobacterium pseudocatenulatum: MAGs_958	0.005	0.039	0.505	0.003	0.04	0.5	0.131	0.2736	0.3839	None
AM51-8 sp003478275: MAGs_959	0	0.12	0.305	0	0.083	0.362	-0.235	0.0497	0.1193	None
Phocaeicola plebeius: MAGs_961	0	0.39	0.348	0	0.264	0.448	-0.163	0.1805	0.3112	None
Megamonas funiformis: MAGs_963	0	0.08	0.305	0	0.063	0.376	-0.25	0.03473	0.09229	None
Oliverpabstia intestinalis: MAGs_964	0	0.045	0.452	0.02	0.049	0.562	-0.352	0.003407	0.01921	Control
Agathobacter faecis: MAGs_965	0.032	0.059	0.552	0.033	0.047	0.581	-0.061	0.6161	0.6762	None
Roseburia intestinalis: MAGs_968	0	0.073	0.41	0.015	0.042	0.514	-0.12	0.3204	0.4188	None
Eubacterium_I ramulus_A: MAGs_969	0.036	0.096	0.519	0.045	0.062	0.643	-0.148	0.2222	0.3455	None
Bifidobacterium pseudocatenulatum: MAGs_971	0.006	0.039	0.51	0.003	0.039	0.5	0.153	0.201	0.3303	None
Bifidobacterium pseudocatenulatum: MAGs_974	0.006	0.036	0.51	0	0.035	0.49	0.169	0.1557	0.2833	None
Faecalibacterium prausnitzii_G: MAGs_975	0.188	0.264	0.81	0.268	0.379	0.957	-0.579	8.606e-07	5.387e-05	Control
Bifidobacterium longum: MAGs_976	0	0.041	0.495	0.011	0.04	0.548	-0.023	0.8458	0.8825	None
Ruminococcus_E bromii_B: MAGs_977	0	0.051	0.419	0	0.034	0.405	0.12	0.3237	0.4213	None
Blautia stercoris: MAGs_978	0	0.05	0.429	0	0.054	0.495	-0.212	0.08071	0.1705	None
Blautia_A massiliensis: MAGs_979	0.104	0.171	0.719	0.086	0.15	0.829	-0.26	0.03078	0.08678	None
Anaerotignum faecicola: MAGs_980	0.05	0.091	0.524	0.078	0.085	0.648	-0.315	0.009297	0.03829	Control
Anaerobutyricum hallii: MAGs_982	0.037	0.058	0.695	0.031	0.041	0.767	0.01	0.9343	0.9556	None
Agathobacter faecis: MAGs_983	0.019	0.046	0.548	0.021	0.035	0.581	-0.083	0.4921	0.5594	None
Ruminococcus_E bromii_B: MAGs_984	0	0.083	0.443	0	0.057	0.419	0.107	0.3802	0.4722	None
Bacteroides uniformis: MAGs_988	0.192	0.421	0.9	0.207	0.37	0.933	0.037	0.7558	0.802	None
Roseburia intestinalis: MAGs_990	0	0.061	0.405	0.012	0.039	0.519	-0.149	0.2157	0.3421	None
Bacteroides uniformis: MAGs_991	0.175	0.415	0.9	0.177	0.38	0.938	0.009	0.9382	0.9565	None
Dorea_A longicatena_B: MAGs_992	0.068	0.098	0.762	0.048	0.075	0.838	-0.119	0.3196	0.4185	None
Eubacterium_I ramulus: MAGs_993	0	0.142	0.462	0.039	0.1	0.595	-0.198	0.09817	0.2008	None
Bifidobacterium adolescentis: MAGs_995	0	0.12	0.3	0	0.143	0.414	-0.21	0.07912	0.1696	None
Alistipes onderdonkii: MAGs_996	0	0.111	0.467	0.028	0.148	0.619	-0.314	0.009701	0.03943	Control
Prevotella sp015074785: MAGs_998	0	0.562	0.295	0	0.445	0.381	-0.289	0.0166	0.05774	None
Fusicatenibacter saccharivorans: MAGs_1000	0.047	0.063	0.786	0.049	0.06	0.876	-0.13	0.2808	0.3878	None
Schaedlerella glycyrrhizinilytica_A: MAGs_1004	0.019	0.071	0.576	0	0.025	0.329	0.398	0.0005743	0.005894	MASLD
Fimenecus sp000432435: MAGs_1007	0	0.033	0.152	0	0.073	0.262	-0.277	0.02244	0.06888	None
Bacteroides uniformis: MAGs_1009	0.269	0.522	0.9	0.275	0.474	0.938	0.025	0.8351	0.8757	None
Gemmiger qucibialis: MAGs_1011	0.01	0.036	0.51	0.029	0.05	0.648	-0.422	0.0004709	0.005172	Control
Agathobacter faecis: MAGs_1012	0.018	0.044	0.538	0.022	0.034	0.571	-0.073	0.5471	0.6127	None
Dorea_A longicatena_B: MAGs_1014	0.077	0.113	0.762	0.059	0.086	0.838	-0.134	0.2606	0.3741	None
Ruminococcus_E bromii_B: MAGs_1015	0	0.061	0.419	0	0.031	0.41	0.133	0.2766	0.3839	None
Roseburia intestinalis: MAGs_1017	0	0.046	0.4	0.007	0.037	0.51	-0.167	0.1663	0.2954	None
Fusicatenibacter saccharivorans: MAGs_1018	0.044	0.063	0.795	0.046	0.057	0.9	-0.14	0.2458	0.3604	None
Enterocloster sp001517625: MAGs_1021	0.046	0.296	0.59	0	0.091	0.424	0.373	0.001401	0.0111	MASLD
Collinsella sp003469185: MAGs_1025	0	0.097	0.438	0.027	0.05	0.576	-0.32	0.006589	0.03131	Control
Agathobacter faecis: MAGs_1026	0.023	0.05	0.538	0.025	0.04	0.586	-0.084	0.4883	0.5568	None
Oliverpabstia intestinalis: MAGs_1028	0	0.041	0.462	0.022	0.043	0.567	-0.36	0.002721	0.01654	Control
Bifidobacterium pseudocatenulatum: MAGs_1029	0.007	0.042	0.514	0	0.039	0.49	0.143	0.2312	0.3471	None
Bariatricus comes: MAGs_1030	0.055	0.133	0.614	0.087	0.119	0.748	-0.318	0.008255	0.03515	Control
Agathobacter faecis: MAGs_1031	0.06	0.089	0.576	0.057	0.067	0.61	-0.083	0.4924	0.5594	None
Ruminococcus_B gnavus: MAGs_1032	0.159	0.68	0.8	0.053	0.231	0.624	0.567	1.55e-06	6.133e-05	MASLD
Enterocloster bolteae: MAGs_1033	0.137	0.352	0.829	0.094	0.191	0.71	0.4	0.0007661	0.007157	MASLD
Lawsonibacter sp900066825: MAGs_1034	0	0.058	0.41	0	0.032	0.405	0.037	0.7619	0.807	None
Escherichia coli: MAGs_1035	0.02	0.183	0.638	0.013	0.056	0.662	0.287	0.01735	0.05903	None
Dorea_A longicatena_B: MAGs_1036	0.069	0.1	0.762	0.05	0.078	0.838	-0.145	0.2234	0.3455	None
Lachnospira rogosae_A: MAGs_1037	0	0.056	0.395	0	0.039	0.433	-0.127	0.2888	0.3964	None
Fusicatenibacter saccharivorans: MAGs_1038	0.042	0.059	0.786	0.041	0.055	0.871	-0.085	0.4769	0.5468	None
Faecalimonas umbilicata: MAGs_1043	0	0.1	0.381	0	0.017	0.157	0.569	1.248e-06	6.011e-05	MASLD
Fusicatenibacter saccharivorans: MAGs_1044	0.077	0.091	0.8	0.088	0.099	0.914	-0.238	0.04791	0.1167	None
Phascolarctobacterium faecium: MAGs_1045	0.046	0.088	0.662	0.055	0.08	0.657	-0.153	0.2083	0.3379	None
Faecalibacillus intestinalis: MAGs_1046	0.04	0.074	0.638	0.043	0.061	0.795	-0.172	0.1522	0.2785	None
Escherichia coli: MAGs_1048	0.047	0.534	0.819	0.047	0.203	0.829	0.122	0.3153	0.4154	None
Agathobacter faecis: MAGs_1050	0.025	0.051	0.533	0.031	0.043	0.562	-0.073	0.5461	0.6127	None
Blautia_A sp000436615: MAGs_1054	0.023	0.065	0.571	0.035	0.097	0.724	-0.263	0.02879	0.08322	None
Bariatricus comes: MAGs_1056	0.097	0.158	0.614	0.109	0.144	0.757	-0.345	0.00416	0.02264	Control
Agathobacter faecis: MAGs_1057	0.034	0.066	0.567	0.04	0.049	0.59	-0.067	0.5784	0.642	None
Blautia stercoris: MAGs_1058	0	0.079	0.429	0.019	0.082	0.505	-0.191	0.1151	0.2274	None
Copromonas sp000435795: MAGs_1059	0	0.098	0.395	0	0.071	0.419	-0.118	0.3276	0.4255	None
Anaerobutyricum hallii: MAGs_1060	0.041	0.064	0.695	0.035	0.045	0.771	-0.02	0.8701	0.9036	None
Schaedlerella sp900066545: MAGs_1063	0	0.054	0.362	0	0.036	0.419	-0.161	0.1705	0.3016	None
Anaerobutyricum hallii: MAGs_1065	0.039	0.058	0.695	0.032	0.042	0.762	0.026	0.8294	0.8726	None
Agathobacter faecis: MAGs_1066	0.032	0.063	0.543	0.042	0.053	0.581	-0.06	0.6204	0.6762	None
Gemmiger qucibialis: MAGs_1068	0.012	0.032	0.514	0.026	0.045	0.643	-0.414	0.0006214	0.006188	Control
Bifidobacterium pseudocatenulatum: MAGs_1075	0	0.041	0.495	0	0.041	0.495	0.144	0.228	0.3471	None
Gemmiger qucibialis: MAGs_1076	0.015	0.041	0.538	0.026	0.049	0.657	-0.406	0.0008044	0.007327	Control
Agathobacter faecis: MAGs_1077	0.025	0.054	0.552	0.035	0.046	0.581	-0.108	0.3723	0.4652	None
Collinsella sp003469205: MAGs_1078	0.034	0.073	0.581	0.041	0.077	0.695	-0.316	0.008366	0.03539	Control
Klebsiella pneumoniae: MAGs_1079	0	0.32	0.429	0.011	0.249	0.557	-0.081	0.504	0.5705	None
Agathobacter faecis: MAGs_1080	0.068	0.109	0.557	0.077	0.089	0.581	-0.066	0.5853	0.6484	None
Agathobacter faecis: MAGs_1082	0.022	0.049	0.538	0.024	0.04	0.557	-0.059	0.627	0.6803	None
Faecalimonas umbilicata: MAGs_1084	0	0.06	0.367	0	0.009	0.152	0.546	3.522e-06	7.602e-05	MASLD
Blautia_A sp000436615: MAGs_1086	0.032	0.083	0.576	0.042	0.108	0.733	-0.275	0.02265	0.06916	None
Ruminococcus_C callidus: MAGs_1088	0	0.073	0.167	0	0.052	0.252	-0.15	0.2154	0.3421	None
Enterocloster sp900541315: MAGs_1094	0.03	0.075	0.657	0.027	0.045	0.776	-0.142	0.2346	0.3504	None
Clostridium_Q sp000435655: MAGs_1095	0	0.248	0.367	0	0.107	0.257	0.275	0.01935	0.06179	None
Anaerostipes hadrus_A: MAGs_1096	0	0.139	0.214	0	0.073	0.31	-0.181	0.1364	0.2604	None
Bacteroides uniformis: MAGs_1097	0.309	0.598	0.905	0.316	0.551	0.933	0.004	0.9734	0.9765	None
Agathobaculum butyriciproducens: MAGs_1098	0.052	0.079	0.776	0.048	0.067	0.867	-0.265	0.02885	0.08322	None
Fusicatenibacter saccharivorans: MAGs_1099	0.047	0.062	0.786	0.047	0.063	0.89	-0.144	0.2304	0.3471	None
Bifidobacterium pseudocatenulatum: MAGs_1100	0.012	0.049	0.524	0	0.046	0.49	0.177	0.1362	0.2604	None
Fusicatenibacter saccharivorans: MAGs_1102	0.053	0.075	0.79	0.056	0.072	0.9	-0.148	0.2196	0.3453	None
Ruminococcus_C sp000980705: MAGs_1104	0	0.204	0.181	0	0.168	0.186	-0.11	0.3626	0.4577	None
Megamonas funiformis: MAGs_1105	0	0.101	0.324	0	0.052	0.352	-0.11	0.3528	0.448	None
Blautia_A obeum: MAGs_1106	0.063	0.107	0.733	0.075	0.103	0.862	-0.337	0.00549	0.02772	Control
Fusicatenibacter saccharivorans: MAGs_1108	0.062	0.079	0.8	0.061	0.076	0.905	-0.125	0.3	0.4056	None
Agathobacter faecis: MAGs_1110	0.015	0.043	0.538	0.02	0.036	0.586	-0.121	0.3187	0.4183	None
Holdemanella porci: MAGs_1111	0	0.179	0.186	0	0.295	0.267	-0.283	0.01976	0.06191	None
Faecalimonas umbilicata: MAGs_1114	0	0.062	0.371	0	0.01	0.152	0.554	2.451e-06	6.392e-05	MASLD
Bifidobacterium pseudocatenulatum: MAGs_1115	0.002	0.048	0.5	0	0.043	0.495	0.122	0.3085	0.4101	None
Bifidobacterium pseudocatenulatum: MAGs_1117	0.006	0.051	0.51	0.003	0.04	0.5	0.142	0.2307	0.3471	None
Roseburia intestinalis: MAGs_1118	0	0.075	0.414	0.018	0.045	0.533	-0.159	0.1865	0.3174	None
Agathobacter faecis: MAGs_1120	0.015	0.042	0.533	0.015	0.032	0.562	-0.089	0.4656	0.54	None
UMGS1375 sp900066615: MAGs_1121	0	0.047	0.452	0.026	0.059	0.595	-0.365	0.002452	0.0161	Control
Enterocloster clostridioformis: MAGs_1124	0	0.088	0.333	0	0.112	0.243	0.314	0.008701	0.03631	MASLD
Ruminococcus_E bromii_B: MAGs_1132	0	0.054	0.424	0	0.033	0.424	0.112	0.3575	0.4531	None
Ruminococcus_E bromii_B: MAGs_1134	0	0.072	0.419	0	0.076	0.424	0.043	0.7242	0.7723	None
Agathobaculum butyriciproducens: MAGs_1138	0.048	0.08	0.8	0.045	0.07	0.881	-0.128	0.2907	0.3981	None
Faecalimonas umbilicata: MAGs_1142	0	0.061	0.371	0	0.011	0.152	0.562	1.742e-06	6.133e-05	MASLD
Fusicatenibacter saccharivorans: MAGs_1143	0.072	0.09	0.8	0.084	0.096	0.914	-0.254	0.03435	0.09228	None
Faecalibacterium prausnitzii_G: MAGs_1144	0.148	0.211	0.8	0.22	0.266	0.938	-0.551	3.074e-06	6.896e-05	Control
Bifidobacterium pseudocatenulatum: MAGs_1146	0.009	0.051	0.51	0.004	0.041	0.5	0.161	0.1781	0.3105	None
Phocaeicola dorei: MAGs_1149	0.722	2.238	0.952	0.597	1.481	0.962	0.132	0.2765	0.3839	None
Faecalimonas umbilicata: MAGs_1150	0	0.07	0.376	0	0.012	0.152	0.558	2.051e-06	6.133e-05	MASLD
Schaedlerella glycyrrhizinilytica_A: MAGs_1152	0.015	0.063	0.581	0	0.025	0.338	0.415	0.0003513	0.004073	MASLD
Anaerobutyricum soehngenii: MAGs_1153	0.053	0.184	0.571	0.063	0.139	0.695	-0.136	0.2641	0.3775	None
Clostridium_AQ innocuum: MAGs_1154	0.02	0.08	0.643	0.008	0.067	0.533	0.464	0.0001201	0.001504	MASLD
Faecalimonas umbilicata: MAGs_1158	0	0.068	0.371	0	0.01	0.148	0.57	1.228e-06	6.011e-05	MASLD
Lachnospira rogosae_A: MAGs_1159	0	0.073	0.405	0	0.057	0.433	-0.124	0.3024	0.4071	None
Dorea_A longicatena: MAGs_1160	0.033	0.091	0.61	0.037	0.06	0.671	-0.156	0.1914	0.3221	None
Anaerobutyricum hallii: MAGs_1161	0.036	0.06	0.69	0.028	0.041	0.771	0.045	0.7111	0.7609	None
Faecalibacillus intestinalis: MAGs_1162	0.028	0.057	0.633	0.033	0.051	0.795	-0.178	0.1364	0.2604	None
Megamonas funiformis: MAGs_1164	0	0.154	0.329	0	0.053	0.357	-0.105	0.373	0.4652	None
Acetatifactor intestinalis: MAGs_1165	0	0.039	0.343	0	0.047	0.495	-0.282	0.01982	0.06191	None
Ruminococcus_C sp000980705: MAGs_1169	0	0.15	0.176	0	0.119	0.19	-0.088	0.4691	0.5422	None
Barnesiella intestinihominis: MAGs_1171	0	0.064	0.314	0	0.088	0.448	-0.384	0.001504	0.01177	Control
Parabacteroides merdae: MAGs_1172	0.086	0.214	0.624	0.133	0.248	0.714	-0.358	0.003005	0.01758	Control
Lachnospira rogosae_A: MAGs_1173	0	0.051	0.386	0	0.037	0.424	-0.095	0.4265	0.5066	None
Prevotella copri_A: MAGs_1174	0	0.596	0.129	0	0.596	0.338	-0.471	7.753e-05	0.001103	Control
Phocaeicola coprocola: MAGs_1175	0	0.318	0.267	0	0.419	0.381	-0.178	0.1436	0.2683	None
Megamonas funiformis: MAGs_1176	0	0.061	0.305	0	0.056	0.367	-0.223	0.05978	0.1351	None
Roseburia inulinivorans: MAGs_1178	0.042	0.066	0.586	0.05	0.058	0.695	-0.324	0.006755	0.03161	Control
Lachnospira rogosae_A: MAGs_1179	0	0.046	0.381	0	0.035	0.419	-0.103	0.392	0.483	None
Eubacterium_G sp000434315: MAGs_1180	0	0.033	0.233	0	0.08	0.405	-0.4	0.0009076	0.007891	Control
Anaerobutyricum hallii: MAGs_1184	0.036	0.062	0.7	0.033	0.045	0.762	-0.026	0.8312	0.873	None
Megamonas funiformis: MAGs_1187	0	0.086	0.324	0	0.046	0.352	-0.123	0.2984	0.4056	None
Oliverpabstia faecicola: MAGs_1189	0	0.048	0.371	0.024	0.097	0.524	-0.474	8.22e-05	0.001143	Control
Bifidobacterium pseudocatenulatum: MAGs_1191	0.007	0.036	0.51	0	0.035	0.49	0.148	0.2134	0.3421	None
Megamonas funiformis: MAGs_1192	0	0.096	0.305	0	0.043	0.357	-0.181	0.127	0.2453	None
Bacteroides uniformis: MAGs_1195	0.153	0.398	0.886	0.172	0.341	0.943	0.003	0.9808	0.9824	None
Ruminococcus_E bromii_B: MAGs_1196	0	0.149	0.433	0	0.072	0.438	0.11	0.3673	0.4608	None
Agathobacter faecis: MAGs_1197	0.037	0.06	0.533	0.045	0.053	0.552	-0.1	0.4116	0.4931	None
Agathobacter faecis: MAGs_1199	0.025	0.056	0.543	0.032	0.042	0.581	-0.102	0.4011	0.4874	None
Escherichia coli: MAGs_1201	0.028	0.254	0.657	0.019	0.082	0.667	0.303	0.01166	0.04399	MASLD
Ruminococcus_E bromii_B: MAGs_1202	0	0.048	0.414	0	0.028	0.4	0.098	0.4212	0.5013	None
Veillonella parvula_A: MAGs_1203	0.012	0.202	0.543	0.012	0.164	0.657	0.095	0.4313	0.5114	None
Dysosmobacter welbionis: MAGs_1204	0.041	0.129	0.695	0.056	0.127	0.762	-0.146	0.2233	0.3455	None
Blautia_A massiliensis: MAGs_1206	0.116	0.178	0.724	0.097	0.153	0.833	-0.266	0.02725	0.07971	None
Faecalibacterium sp900540455: MAGs_1208	0	0.054	0.338	0.064	0.079	0.543	-0.512	2.132e-05	0.0003422	Control
Bifidobacterium pseudocatenulatum: MAGs_1209	0.005	0.042	0.505	0	0.041	0.49	0.158	0.1843	0.3152	None
Acetatifactor intestinalis: MAGs_1212	0	0.084	0.357	0.049	0.082	0.552	-0.323	0.007549	0.03376	Control
Faecalibacterium prausnitzii_E: MAGs_1213	0.169	0.473	0.743	0.414	0.826	0.895	-0.596	5.266e-07	3.701e-05	Control
Megamonas funiformis: MAGs_1214	0	0.074	0.319	0	0.068	0.371	-0.235	0.04725	0.1164	None
Ruminococcus_E bromii_B: MAGs_1216	0	0.092	0.448	0	0.051	0.429	0.051	0.6762	0.7286	None
Fusicatenibacter saccharivorans: MAGs_1217	0.048	0.067	0.786	0.049	0.063	0.9	-0.177	0.1409	0.2657	None
Anaerostipes hadrus: MAGs_1218	0.041	0.052	0.71	0.033	0.04	0.771	0.053	0.6584	0.7113	None
Prevotella sp015074785: MAGs_1221	0	0.394	0.281	0	0.391	0.376	-0.288	0.01712	0.05858	None
Lachnospira rogosae_A: MAGs_1222	0	0.062	0.395	0	0.039	0.429	-0.115	0.3387	0.4363	None
Mediterraneibacter lactaris: MAGs_1223	0	0.056	0.262	0	0.053	0.362	-0.298	0.01432	0.05093	None
Phocaeicola plebeius_A: MAGs_1224	0	0.195	0.338	0	0.239	0.462	-0.259	0.03251	0.09005	None
Prevotella sp015074785: MAGs_1226	0	0.443	0.248	0	0.486	0.4	-0.368	0.002202	0.01484	Control
Phocaeicola plebeius_A: MAGs_1227	0	0.185	0.343	0	0.204	0.457	-0.268	0.0266	0.07818	None
Fusicatenibacter saccharivorans: MAGs_1228	0.041	0.059	0.795	0.043	0.056	0.886	-0.089	0.4624	0.539	None
Bacteroides thetaiotaomicron: MAGs_1229	0.109	0.458	0.857	0.137	0.443	0.933	-0.058	0.6228	0.6769	None
Dorea_A longicatena: MAGs_1230	0.034	0.087	0.61	0.039	0.06	0.69	-0.169	0.1582	0.2864	None
Bifidobacterium pseudocatenulatum: MAGs_1231	0.007	0.04	0.514	0	0.037	0.49	0.181	0.1277	0.246	None
Blautia_A obeum: MAGs_1232	0.071	0.114	0.729	0.09	0.108	0.857	-0.353	0.003617	0.02021	Control
Dorea_A longicatena: MAGs_1233	0.032	0.087	0.648	0.033	0.054	0.719	-0.141	0.2394	0.3531	None
Agathobacter faecis: MAGs_1235	0.041	0.077	0.552	0.05	0.063	0.586	-0.124	0.3047	0.4084	None
Anaerobutyricum hallii: MAGs_1237	0.042	0.068	0.7	0.033	0.052	0.767	0.017	0.8892	0.9188	None
Anaerobutyricum hallii: MAGs_1239	0.056	0.087	0.695	0.048	0.06	0.767	-0.085	0.4806	0.55	None
Copromonas sp900066535: MAGs_1242	0.032	0.056	0.7	0.035	0.056	0.79	-0.217	0.0731	0.1583	None
Bifidobacterium longum: MAGs_1243	0	0.047	0.495	0.014	0.04	0.543	0.012	0.9194	0.9435	None
Agathobacter faecis: MAGs_1247	0.03	0.062	0.548	0.03	0.05	0.581	-0.085	0.4825	0.5511	None
Agathobacter faecis: MAGs_1249	0.035	0.066	0.552	0.039	0.05	0.581	-0.071	0.5587	0.6235	None
Megamonas funiformis: MAGs_1255	0	0.061	0.314	0	0.056	0.371	-0.226	0.05646	0.13	None
Agathobacter faecis: MAGs_1257	0.036	0.074	0.552	0.041	0.056	0.595	-0.098	0.4179	0.4992	None
Copromonas sp900066535: MAGs_1260	0.035	0.048	0.705	0.044	0.052	0.79	-0.309	0.01031	0.04085	Control
Agathobacter faecis: MAGs_1264	0.045	0.078	0.543	0.046	0.057	0.581	-0.07	0.5654	0.6286	None
Parabacteroides merdae: MAGs_1265	0.032	0.144	0.619	0.054	0.115	0.705	-0.257	0.03406	0.09191	None
Agathobacter faecis: MAGs_1268	0.05	0.071	0.571	0.049	0.058	0.59	-0.06	0.6182	0.6762	None
Bacteroides uniformis: MAGs_1269	0.24	0.489	0.9	0.261	0.457	0.938	0.005	0.9637	0.9715	None
Dorea_A longicatena: MAGs_1271	0.026	0.077	0.581	0.028	0.052	0.652	-0.185	0.1223	0.2386	None
Collinsella aerofaciens_J: MAGs_1272	0	0.038	0.457	0.02	0.04	0.562	-0.264	0.02618	0.0773	None
Blautia_A obeum: MAGs_1274	0.057	0.095	0.729	0.069	0.095	0.862	-0.367	0.002505	0.0161	Control
Blautia_A obeum: MAGs_1275	0.146	0.192	0.752	0.157	0.184	0.881	-0.335	0.005746	0.02832	Control
Eubacterium_I ramulus_A: MAGs_1278	0.013	0.057	0.51	0.017	0.036	0.614	-0.08	0.5069	0.5728	None
Megamonas funiformis: MAGs_1283	0	0.072	0.305	0	0.067	0.371	-0.252	0.03321	0.09065	None
Acetatifactor intestinalis: MAGs_1285	0	0.061	0.367	0.046	0.076	0.548	-0.321	0.007882	0.03427	Control
Faecalibacterium prausnitzii_F: MAGs_1290	0.156	0.283	0.662	0.28	0.346	0.862	-0.516	1.471e-05	0.0002488	Control
Butyribacter sp003529475: MAGs_1292	0	0.027	0.171	0	0.035	0.286	-0.242	0.04516	0.1135	None
Ruminococcus_E bromii_B: MAGs_1293	0	0.044	0.429	0	0.028	0.405	0.119	0.33	0.4278	None
Bifidobacterium pseudocatenulatum: MAGs_1294	0.003	0.04	0.5	0.003	0.04	0.5	0.136	0.2536	0.3675	None
Lachnospira rogosae_A: MAGs_1298	0	0.053	0.39	0	0.04	0.424	-0.116	0.3328	0.4305	None
Blautia_A sp003471165: MAGs_1300	0.43	0.749	0.971	0.301	0.425	0.99	0.283	0.01829	0.06064	None
Anaerobutyricum hallii: MAGs_1302	0.045	0.07	0.7	0.038	0.05	0.762	-0.007	0.9524	0.9647	None
Dorea_A longicatena_B: MAGs_1307	0.073	0.108	0.767	0.056	0.084	0.843	-0.113	0.3441	0.4405	None
Fusicatenibacter saccharivorans: MAGs_1308	0.059	0.082	0.79	0.058	0.072	0.881	-0.119	0.322	0.42	None
Faecalibacterium prausnitzii_D: MAGs_1309	0.286	0.52	0.757	0.608	0.778	0.938	-0.485	3.902e-05	0.0005958	Control
Blautia_A faecis: MAGs_1310	0.08	0.11	0.852	0.073	0.092	0.938	-0.207	0.08629	0.1783	None
Blautia_A massiliensis: MAGs_1312	0.115	0.179	0.724	0.1	0.158	0.833	-0.263	0.02902	0.08335	None
Dorea_A longicatena_B: MAGs_1315	0.09	0.127	0.767	0.065	0.101	0.848	-0.13	0.2747	0.3839	None
Fusicatenibacter saccharivorans: MAGs_1322	0.06	0.086	0.795	0.061	0.083	0.905	-0.15	0.213	0.3421	None
Eubacterium_I ramulus_A: MAGs_1323	0.017	0.064	0.505	0.018	0.038	0.605	-0.088	0.4658	0.54	None
Fusicatenibacter saccharivorans: MAGs_1330	0.048	0.063	0.795	0.048	0.064	0.9	-0.147	0.2224	0.3455	None
Blautia_A faecis: MAGs_1331	0.09	0.119	0.852	0.085	0.104	0.938	-0.231	0.05648	0.13	None
Faecalimonas umbilicata: MAGs_1334	0	0.055	0.367	0	0.01	0.148	0.55	2.836e-06	6.896e-05	MASLD
Megamonas funiformis: MAGs_1335	0	0.094	0.329	0	0.046	0.352	-0.112	0.3405	0.4368	None
Bacteroides fragilis: MAGs_1336	0	0.319	0.495	0	0.209	0.448	0.166	0.1725	0.3027	None
Roseburia intestinalis: MAGs_1342	0	0.057	0.41	0.013	0.044	0.524	-0.153	0.2048	0.333	None
Fusicatenibacter saccharivorans: MAGs_1343	0.046	0.06	0.795	0.049	0.06	0.895	-0.134	0.2659	0.3792	None
Linear regression model adjusted for age, gender and BMI is applied, and the Benjamini-Hochberg method is used to calculated FDR-adjusted P values.

## Sheet: Supplementary Data 4
Supplementary Data 4. Associations of viral OTUs with MASLD
Virus name	MASLD			Control			Coefficient	P	FDR	Abundant group
	Median Abundance (%)	Mean Abundance (%)	Prevalence (%)	Median Abundance(%)	Mean Abundance (%)	Prevalence (%)
Faecalibacterium prausnitzii_G phage:cluster_14	0.175	0.183	0.69	0.231	0.241	0.862	-0.513	1.752e-05	0.0001659	Control
Faecalibacterium prausnitzii_D phage:cluster_40	0	0.036	0.352	0.057	0.066	0.61	-0.463	9.769e-05	0.0005715	Control
Undetermined phage:cluster_51	0.043	0.069	0.614	0.041	0.078	0.662	-0.121	0.3154	0.4648	None
Undetermined phage:cluster_55	0	0.029	0.214	0	0.038	0.348	-0.319	0.008734	0.02445	Control
Faecalibacterium prausnitzii_G phage:cluster_68	0.173	0.194	0.586	0.258	0.275	0.843	-0.613	2.567e-07	7.903e-06	Control
Eisenbergiella sp900066775 phage:cluster_74	0	0.045	0.2	0	0.091	0.348	-0.509	1.871e-05	0.0001737	Control
Copromonas sp900066535 phage:cluster_86	0	0.125	0.452	0.077	0.145	0.595	-0.401	0.0008539	0.003421	Control
Roseburia intestinalis phage:cluster_96	0.14	0.19	0.938	0.164	0.207	0.971	-0.311	0.01007	0.0275	Control
Anaerotignum faecicola phage:cluster_97	0.192	0.251	0.929	0.213	0.26	0.976	-0.319	0.008144	0.02303	Control
Acetatifactor sp900066565 phage:cluster_98	0.213	0.256	0.938	0.236	0.281	0.971	-0.348	0.003902	0.01241	Control
Acetatifactor sp900066565 phage:cluster_99	0.143	0.19	0.781	0.179	0.214	0.895	-0.464	0.0001049	0.0006078	Control
Undetermined phage:cluster_100	0.425	0.804	0.895	0.313	0.452	0.938	0.149	0.2088	0.3375	None
Prevotella sp015074785 phage:cluster_125	0	0.132	0.186	0	0.121	0.229	-0.24	0.046	0.1032	None
Prevotella sp015074785 phage:cluster_126	0	0.214	0.305	0	0.187	0.433	-0.379	0.001569	0.005809	Control
Agathobacter rectalis phage:cluster_133	0	0.092	0.252	0	0.106	0.238	-0.101	0.3959	0.5431	None
Fusicatenibacter saccharivorans phage:cluster_147	0.077	0.09	0.605	0.108	0.115	0.743	-0.427	0.0003579	0.001662	Control
Gemmiger sp900539695 phage:cluster_155	0.237	0.267	0.743	0.335	0.378	0.919	-0.633	9.017e-08	3.537e-06	Control
Undetermined phage:cluster_159	0.039	0.06	0.638	0.036	0.069	0.724	-0.178	0.1399	0.2557	None
Undetermined phage:cluster_163	0	0.087	0.49	0.128	0.138	0.705	-0.491	3.673e-05	0.000279	Control
Copromonas sp900066535 phage:cluster_164	0	0.065	0.424	0.03	0.063	0.548	-0.234	0.05205	0.1149	None
Phascolarctobacterium faecium phage:cluster_174	0	0.534	0.362	0	0.368	0.481	0.069	0.5693	0.7071	None
Anaerostipes hadrus phage:cluster_179	0	0.065	0.257	0	0.116	0.452	-0.345	0.004058	0.01283	Control
Bacteroides fragilis phage:cluster_180	0	0.089	0.39	0.007	0.107	0.5	-0.191	0.1141	0.214	None
Phocaeicola coprocola phage:cluster_192	0	0.043	0.176	0	0.045	0.19	-0.126	0.3009	0.4479	None
Undetermined phage:cluster_194	0	0.048	0.248	0.04	0.096	0.505	-0.674	1.417e-08	2.073e-06	Control
Undetermined phage:cluster_195	0	0.205	0.19	0	0.072	0.219	0.024	0.8395	0.9111	None
Bacteroides uniformis phage:cluster_240	0	0.05	0.229	0	0.061	0.3	-0.069	0.5686	0.7071	None
Undetermined phage:cluster_250	0	0.058	0.39	0.075	0.111	0.6	-0.612	3.072e-07	8.986e-06	Control
Acetatifactor intestinalis phage:cluster_251	0.158	0.21	0.71	0.195	0.254	0.852	-0.346	0.003796	0.0122	Control
Undetermined phage:cluster_253	0.026	0.137	0.505	0.1	0.155	0.667	-0.439	0.0002639	0.001308	Control
Lachnospira eligens_A phage:cluster_258	0	0.054	0.2	0	0.05	0.248	-0.021	0.8633	0.9245	None
Lachnospira eligens_A phage:cluster_259	0	0.065	0.143	0	0.055	0.186	-0.037	0.7606	0.8525	None
Fusicatenibacter saccharivorans phage:cluster_268	0	0.084	0.257	0	0.126	0.343	-0.104	0.3864	0.5348	None
Undetermined phage:cluster_271	0	0.1	0.119	0	0.075	0.148	-0.083	0.494	0.6407	None
Undetermined phage:cluster_278	0	0.035	0.314	0.059	0.071	0.605	-0.622	1.311e-07	4.511e-06	Control
Faecalibacterium prausnitzii_G phage:cluster_290	0	0.047	0.424	0.057	0.069	0.605	-0.447	0.0001928	0.0009981	Control
Undetermined phage:cluster_296	0	0.065	0.195	0	0.102	0.21	-0.081	0.5071	0.6477	None
Faecalibacterium prausnitzii_D phage:cluster_305	0	0.031	0.29	0.042	0.057	0.548	-0.492	3.738e-05	0.0002803	Control
Eisenbergiella sp900066775 phage:cluster_323	0	0.087	0.457	0.101	0.13	0.662	-0.46	0.0001291	0.0007058	Control
Dialister sp900538805 phage:cluster_342	0	0.019	0.143	0	0.06	0.314	-0.348	0.003793	0.0122	Control
Gemmiger qucibialis phage:cluster_374	0	0.099	0.433	0.141	0.161	0.719	-0.648	4.542e-08	2.953e-06	Control
Undetermined phage:cluster_392	0	0.069	0.314	0	0.074	0.49	-0.398	0.0009163	0.003646	Control
Bacteroides uniformis phage:cluster_393	0	0.054	0.152	0	0.054	0.19	-0.106	0.3837	0.5332	None
Undetermined phage:cluster_397	0.222	0.234	0.729	0.29	0.317	0.9	-0.597	5.259e-07	1.465e-05	Control
Enterocloster clostridioformis phage:cluster_405	0	0.146	0.462	0.102	0.175	0.738	-0.489	3.926e-05	0.0002835	Control
Agathobacter faecis phage:cluster_412	0	0.068	0.376	0.037	0.097	0.543	-0.371	0.002059	0.007258	Control
Agathobacter faecis phage:cluster_419	0	0.068	0.276	0	0.077	0.395	-0.35	0.00348	0.01137	Control
Copromonas sp000435795 phage:cluster_445	0	0.04	0.2	0	0.03	0.21	-0.127	0.2919	0.4389	None
Fusicatenibacter saccharivorans phage:cluster_446	0	0.084	0.352	0	0.057	0.367	-0.127	0.2869	0.4346	None
Undetermined phage:cluster_453	0	0.148	0.31	0	0.047	0.243	0.331	0.00584	0.01768	MASLD
Faecalibacterium prausnitzii_F phage:cluster_474	0	0.028	0.114	0	0.084	0.276	-0.508	2.581e-05	0.0002097	Control
Bacteroides thetaiotaomicron phage:cluster_477	0	0.037	0.152	0	0.072	0.252	-0.074	0.5379	0.6797	None
Bacteroides intestinigallinarum phage:cluster_500	0.058	0.165	0.614	0.055	0.143	0.686	0.015	0.8994	0.9463	None
Bacteroides intestinigallinarum phage:cluster_501	0.057	0.13	0.676	0.049	0.125	0.748	0.048	0.6899	0.8023	None
Bacteroides intestinigallinarum phage:cluster_502	0	0.139	0.457	0.032	0.105	0.543	-0.012	0.918	0.9565	None
Undetermined phage:cluster_503	0.061	0.128	0.648	0.051	0.114	0.705	0.124	0.3066	0.4541	None
Bacteroides intestinigallinarum phage:cluster_504	0.093	0.206	0.719	0.087	0.2	0.838	-0.104	0.387	0.5348	None
Undetermined phage:cluster_517	0.038	0.158	0.514	0.129	0.244	0.676	-0.467	0.0001089	0.0006244	Control
Phascolarctobacterium_A succinatutens_A phage:cluster_518	0.1	0.194	0.571	0.184	0.276	0.748	-0.46	0.000135	0.0007246	Control
Undetermined phage:cluster_519	0.051	0.168	0.519	0.132	0.241	0.686	-0.478	7.37e-05	0.0004636	Control
Lachnospira sp000436475 phage:cluster_522	0	0.061	0.348	0.097	0.109	0.629	-0.59	5.747e-07	1.528e-05	Control
Undetermined phage:cluster_524	0	0.054	0.457	0.083	0.091	0.7	-0.58	9.281e-07	1.939e-05	Control
Undetermined phage:cluster_531	0	0.064	0.481	0.095	0.102	0.705	-0.538	6.246e-06	7.164e-05	Control
Undetermined phage:cluster_533	0.084	0.137	0.59	0.142	0.203	0.767	-0.473	8.626e-05	0.0005202	Control
Eisenbergiella sp900066775 phage:cluster_543	0	0.025	0.095	0	0.048	0.195	-0.307	0.01096	0.02955	Control
Flavonifractor plautii phage:cluster_552	0	0.044	0.333	0.035	0.06	0.543	-0.42	0.0004237	0.001892	Control
Phocaeicola plebeius_A phage:cluster_553	0	0.104	0.357	0	0.156	0.414	-0.202	0.09403	0.1877	None
Phocaeicola plebeius_A phage:cluster_554	0	0.092	0.252	0	0.129	0.314	-0.145	0.2289	0.3648	None
Eisenbergiella sp900066775 phage:cluster_561	0	0.018	0.143	0	0.053	0.338	-0.638	9.188e-08	3.537e-06	Control
Fusicatenibacter saccharivorans phage:cluster_563	0.241	0.327	0.833	0.202	0.272	0.89	-0.015	0.9045	0.9499	None
CAG-274 sp900545305 phage:cluster_565	0	0.064	0.2	0	0.055	0.252	-0.039	0.7474	0.8457	None
Agathobaculum sp003481705 phage:cluster_573	0	0.071	0.362	0	0.06	0.41	-0.162	0.1779	0.3035	None
Phocaeicola plebeius_A phage:cluster_581	0	0.125	0.157	0	0.121	0.171	-0.056	0.6409	0.7652	None
Faecalibacterium prausnitzii_E phage:cluster_583	0	0.124	0.495	0.126	0.183	0.733	-0.496	3.41e-05	0.0002625	Control
Lawsonibacter sp900066825 phage:cluster_586	0	0.02	0.114	0	0.045	0.243	-0.35	0.003886	0.01241	Control
Escherichia coli phage:cluster_600	0	0.077	0.233	0	0.042	0.276	0.081	0.5016	0.6452	None
Undetermined phage:cluster_602	0	0.077	0.157	0	0.05	0.124	0.018	0.8777	0.9331	None
Undetermined phage:cluster_609	0	0.08	0.376	0	0.115	0.457	-0.374	0.001925	0.006828	Control
Undetermined phage:cluster_618	0	0.02	0.171	0	0.04	0.367	-0.512	1.693e-05	0.0001651	Control
Acetatifactor intestinalis phage:cluster_623	0.025	0.053	0.514	0.06	0.078	0.657	-0.413	0.0005973	0.002537	Control
Undetermined phage:cluster_643	0.037	0.059	0.614	0.04	0.069	0.7	-0.176	0.144	0.2617	None
Escherichia coli phage:cluster_679	0	0.089	0.405	0	0.045	0.338	0.298	0.01346	0.03548	MASLD
Ruminococcus_C sp000433635 phage:cluster_694	0	0.031	0.162	0	0.042	0.314	-0.361	0.002882	0.009634	Control
Faecalibacterium prausnitzii_D phage:cluster_704	0	0.045	0.419	0.049	0.071	0.638	-0.402	0.0007611	0.003092	Control
Undetermined phage:cluster_719	0	0.044	0.448	0.032	0.047	0.581	-0.328	0.005524	0.01692	Control
Undetermined phage:cluster_722	0	0.042	0.371	0	0.057	0.49	-0.286	0.01691	0.04283	Control
Undetermined phage:cluster_737	0	0.018	0.238	0	0.046	0.429	-0.556	3.735e-06	4.796e-05	Control
Undetermined phage:cluster_754	0	0.128	0.195	0	0.053	0.214	-0.036	0.7668	0.8577	None
Undetermined phage:cluster_761	0	0.102	0.376	0.124	0.158	0.619	-0.453	0.0001626	0.0008569	Control
Undetermined phage:cluster_768	0	0.022	0.2	0	0.046	0.367	-0.374	0.00186	0.006675	Control
Undetermined phage:cluster_774	0	0.054	0.186	0	0.051	0.233	-0.114	0.3482	0.5018	None
Undetermined phage:cluster_775	0	0.063	0.367	0.078	0.095	0.548	-0.434	0.0003246	0.001531	Control
Undetermined phage:cluster_779	0	0.052	0.205	0	0.065	0.262	-0.045	0.7086	0.8176	None
Faecalibacterium prausnitzii_G phage:cluster_789	0.585	0.78	0.986	0.588	0.793	0.99	-0.081	0.504	0.6452	None
Faecalibacterium prausnitzii_G phage:cluster_794	0.057	0.088	0.6	0.11	0.126	0.833	-0.544	4.466e-06	5.559e-05	Control
Undetermined phage:cluster_802	0.103	0.145	0.538	0.2	0.197	0.776	-0.645	6.37e-08	3.406e-06	Control
Undetermined phage:cluster_816	0	0.119	0.148	0	0.141	0.214	-0.169	0.1638	0.2864	None
Undetermined phage:cluster_817	0.144	0.186	0.629	0.225	0.229	0.843	-0.537	7.454e-06	8.076e-05	Control
Undetermined phage:cluster_824	0.037	0.116	0.671	0.043	0.104	0.767	-0.004	0.975	0.9902	None
Undetermined phage:cluster_828	0.057	0.087	0.667	0.05	0.099	0.757	-0.186	0.1229	0.229	None
Faecalibacterium prausnitzii_D phage:cluster_829	0	0.045	0.419	0.059	0.074	0.671	-0.467	8.508e-05	0.0005185	Control
Undetermined phage:cluster_835	0	0.031	0.195	0	0.043	0.233	-0.12	0.3198	0.4688	None
Undetermined phage:cluster_836	0	0.046	0.21	0	0.06	0.262	-0.137	0.2555	0.3954	None
Blautia_A massiliensis phage:cluster_844	0	0.086	0.343	0	0.06	0.4	-0.167	0.1638	0.2864	None
Flavonifractor plautii phage:cluster_846	0	0.032	0.352	0	0.034	0.381	-0.119	0.3268	0.4779	None
Faecalibacterium prausnitzii_E phage:cluster_847	0	0.078	0.41	0.106	0.13	0.648	-0.564	2.503e-06	3.853e-05	Control
Ruminococcus_C sp000433635 phage:cluster_875	0	0.035	0.186	0	0.03	0.219	-0.163	0.181	0.3078	None
CAG-217 sp000436335 phage:cluster_876	0	0.063	0.3	0	0.068	0.39	-0.038	0.7544	0.8475	None
Faecalibacterium prausnitzii_D phage:cluster_896	0	0.077	0.429	0.098	0.116	0.69	-0.552	3.73e-06	4.796e-05	Control
Phocaeicola plebeius_A phage:cluster_899	0	0.288	0.281	0	0.425	0.367	-0.184	0.1293	0.2402	None
Prevotella sp015074785 phage:cluster_900	0	0.152	0.095	0	0.179	0.162	-0.221	0.06655	0.14	None
Agathobacter faecis phage:cluster_903	0	0.079	0.386	0.088	0.133	0.614	-0.645	6.405e-08	3.406e-06	Control
Blautia_A sp003471165 phage:cluster_922	0	0.273	0.495	0.147	0.248	0.6	-0.094	0.4351	0.5837	None
Undetermined phage:cluster_956	0	0.02	0.19	0	0.048	0.471	-0.583	7.595e-07	1.777e-05	Control
Agathobacter faecis phage:cluster_978	0	0.058	0.329	0	0.064	0.49	-0.274	0.02336	0.05578	None
Undetermined phage:cluster_988	0	0.106	0.481	0.029	0.1	0.538	-0.006	0.9582	0.98	None
Undetermined phage:cluster_989	0.045	0.144	0.576	0.051	0.178	0.643	-0.079	0.5145	0.6544	None
Undetermined phage:cluster_990	0	0.034	0.229	0	0.036	0.276	0.03	0.808	0.8894	None
Undetermined phage:cluster_996	0.043	0.15	0.552	0.042	0.115	0.638	-0.061	0.6127	0.7436	None
Undetermined phage:cluster_1004	0.05	0.348	0.552	0.056	0.293	0.629	-0.234	0.05259	0.1154	None
Escherichia coli phage:cluster_1005	0	0.046	0.176	0	0.039	0.162	-0.001	0.9961	0.9979	None
Gemmiger formicilis phage:cluster_1020	0	0.11	0.486	0.086	0.123	0.629	-0.383	0.001443	0.005518	Control
Undetermined phage:cluster_1023	0	0.124	0.49	0.111	0.151	0.629	-0.407	0.0007208	0.002949	Control
Undetermined phage:cluster_1038	0	0.051	0.348	0.054	0.083	0.595	-0.431	0.0002749	0.00134	Control
Faecalibacterium sp900540455 phage:cluster_1045	0	0.026	0.114	0	0.04	0.229	-0.334	0.005944	0.01768	Control
Faecalibacterium prausnitzii_G phage:cluster_1064	0	0.091	0.281	0	0.115	0.438	-0.382	0.0016	0.005887	Control
Bilophila wadsworthia phage:cluster_1067	0.104	0.362	0.648	0.074	0.269	0.7	-0.024	0.844	0.9127	None
Undetermined phage:cluster_1076	0	0.113	0.333	0	0.04	0.257	0.493	4.6e-05	0.0003166	MASLD
Undetermined phage:cluster_1083	0	0.048	0.167	0	0.058	0.248	-0.112	0.3535	0.5081	None
Undetermined phage:cluster_1092	0	0.26	0.352	0	0.172	0.41	-0.064	0.5957	0.7277	None
Undetermined phage:cluster_1125	0	0.121	0.462	0.083	0.135	0.619	-0.383	0.001441	0.005518	Control
Ruminococcus_B gnavus phage:cluster_1131	0	0.083	0.371	0	0.041	0.219	0.228	0.05265	0.1154	None
Faecalibacterium prausnitzii_D phage:cluster_1148	0	0.063	0.471	0.088	0.099	0.681	-0.435	0.0002698	0.001326	Control
Faecalibacterium prausnitzii_D phage:cluster_1149	0.043	0.065	0.529	0.086	0.099	0.738	-0.458	0.0001266	0.0007041	Control
CAG-127 sp900319515 phage:cluster_1151	0	0.034	0.152	0	0.04	0.21	-0.333	0.005949	0.01768	Control
Fusicatenibacter saccharivorans phage:cluster_1155	0	0.036	0.162	0	0.066	0.314	-0.43	0.0003878	0.001772	Control
Agathobacter faecis phage:cluster_1160	0	0.092	0.433	0.022	0.098	0.51	-0.08	0.5035	0.6452	None
Undetermined phage:cluster_1170	0	0.124	0.129	0	0.072	0.214	-0.147	0.23	0.3656	None
Faecalibacterium prausnitzii_D phage:cluster_1187	0	0.163	0.443	0.213	0.27	0.681	-0.571	1.83e-06	3.345e-05	Control
Undetermined phage:cluster_1192	0.055	0.174	0.757	0.062	0.153	0.848	0.004	0.9738	0.9902	None
Bariatricus comes phage:cluster_1194	0.209	0.633	0.867	0.13	0.236	0.862	0.283	0.018	0.04424	MASLD
Anaerobutyricum soehngenii phage:cluster_1215	0.143	0.346	0.581	0.147	0.27	0.643	0.067	0.5807	0.7153	None
Faecalibacterium prausnitzii_G phage:cluster_1224	0	0.026	0.186	0	0.051	0.343	-0.482	6.716e-05	0.0004365	Control
Ruminiclostridium_E siraeum phage:cluster_1227	0.104	0.146	0.581	0.176	0.185	0.814	-0.488	4.249e-05	0.0002995	Control
Akkermansia muciniphila phage:cluster_1230	0.114	0.144	0.61	0.176	0.218	0.833	-0.652	4.168e-08	2.953e-06	Control
Blautia_A sp003471165 phage:cluster_1246	0	0.035	0.181	0	0.028	0.214	-0.216	0.07092	0.1476	None
Undetermined phage:cluster_1258	0	0.191	0.252	0	0.161	0.252	0.009	0.9401	0.9683	None
Blautia_A sp003471165 phage:cluster_1262	0	0.053	0.181	0	0.065	0.281	-0.299	0.01414	0.03676	Control
Alistipes onderdonkii phage:cluster_1271	0	0.028	0.305	0.016	0.049	0.51	-0.357	0.003039	0.01005	Control
Faecalibacterium prausnitzii_G phage:cluster_1289	0	0.017	0.105	0	0.051	0.257	-0.494	3.802e-05	0.0002816	Control
Lachnospira eligens_A phage:cluster_1298	0	0.035	0.181	0	0.04	0.2	-0.05	0.6727	0.7934	None
Streptococcus thermophilus phage:cluster_1304	0.03	0.128	0.533	0.039	0.101	0.605	0.053	0.6623	0.7859	None
Fusicatenibacter saccharivorans phage:cluster_1311	0	0.034	0.267	0.034	0.079	0.514	-0.634	9.673e-08	3.537e-06	Control
Undetermined phage:cluster_1329	0	0.06	0.476	0.081	0.101	0.705	-0.568	1.65e-06	3.206e-05	Control
Dysosmobacter sp001916835 phage:cluster_1336	0	0.032	0.31	0.04	0.07	0.548	-0.429	0.0002944	0.001412	Control
Ruminococcus_B gnavus phage:cluster_1339	0	0.048	0.152	0	0.035	0.152	0.02	0.8704	0.9292	None
Undetermined phage:cluster_1341	0	0.037	0.267	0	0.034	0.333	-0.065	0.5959	0.7277	None
Faecalibacterium sp900540455 phage:cluster_1369	0	0.116	0.49	0.093	0.142	0.638	-0.423	0.0004403	0.001951	Control
Dorea formicigenerans phage:cluster_1375	0.146	0.315	0.781	0.157	0.273	0.876	-0.287	0.01734	0.04323	Control
Ruminococcus_C callidus phage:cluster_1376	0	0.023	0.152	0	0.03	0.243	-0.213	0.07715	0.1584	None
Undetermined phage:cluster_1381	0.027	0.105	0.548	0.037	0.108	0.624	-0.028	0.8189	0.8952	None
Undetermined phage:cluster_1391	0	0.172	0.343	0	0.096	0.41	-0.044	0.7154	0.8201	None
Faecalibacterium prausnitzii_D phage:cluster_1411	0.088	0.127	0.624	0.144	0.18	0.819	-0.452	0.0001509	0.0008026	Control
Faecalibacterium prausnitzii_D phage:cluster_1412	0	0.056	0.424	0.081	0.086	0.662	-0.454	0.0001328	0.0007195	Control
Roseburia inulinivorans phage:cluster_1415	0	0.056	0.243	0	0.07	0.362	-0.26	0.03223	0.07482	None
Undetermined phage:cluster_1420	0	0.111	0.471	0.124	0.16	0.643	-0.495	3.874e-05	0.0002833	Control
Undetermined phage:cluster_1423	0.015	0.096	0.5	0.08	0.117	0.648	-0.409	0.0006807	0.002824	Control
Undetermined phage:cluster_1424	0	0.075	0.457	0.113	0.115	0.695	-0.551	3.693e-06	4.796e-05	Control
Undetermined phage:cluster_1425	0.016	0.084	0.5	0.126	0.129	0.714	-0.5	2.718e-05	0.0002178	Control
Undetermined phage:cluster_1434	0	0.114	0.405	0	0.1	0.457	-0.013	0.9169	0.9565	None
Faecalibacterium prausnitzii_G phage:cluster_1441	0	0.031	0.219	0	0.054	0.448	-0.534	6.966e-06	7.836e-05	Control
Anaerobutyricum hallii phage:cluster_1444	0	0.057	0.21	0	0.068	0.3	-0.233	0.05494	0.1182	None
Fusicatenibacter saccharivorans phage:cluster_1447	0.172	0.2	0.752	0.213	0.237	0.9	-0.476	7.059e-05	0.0004538	Control
Undetermined phage:cluster_1457	0	0.104	0.286	0	0.072	0.319	0.043	0.7232	0.8248	None
Fusicatenibacter saccharivorans phage:cluster_1459	0.04	0.116	0.586	0.059	0.115	0.748	-0.364	0.002394	0.008219	Control
Undetermined phage:cluster_1465	0	0.064	0.471	0.027	0.066	0.59	-0.065	0.5896	0.7246	None
Undetermined phage:cluster_1473	0	0.073	0.286	0	0.13	0.424	-0.463	0.0001219	0.0006858	Control
Faecalibacterium prausnitzii_D phage:cluster_1474	0.036	0.123	0.505	0.126	0.166	0.705	-0.47	9.309e-05	0.0005557	Control
Dorea_A longicatena phage:cluster_1483	0	0.144	0.49	0.11	0.173	0.643	-0.436	0.0002844	0.001375	Control
Undetermined phage:cluster_1510	0	0.117	0.248	0	0.107	0.362	-0.159	0.189	0.3139	None
Paraprevotella clara phage:cluster_1531	0	0.047	0.167	0	0.052	0.229	-0.171	0.1597	0.2822	None
Agathobacter faecis phage:cluster_1541	0.23	0.289	0.967	0.192	0.287	0.99	-0.042	0.7298	0.8289	None
Bacteroides thetaiotaomicron phage:cluster_1547	0	0.072	0.124	0	0.08	0.238	-0.192	0.1134	0.2132	None
Faecalibacterium prausnitzii_G phage:cluster_1575	0	0.078	0.419	0.097	0.124	0.671	-0.518	1.344e-05	0.0001401	Control
Ruminococcus_B gnavus phage:cluster_1577	0	0.065	0.229	0	0.036	0.143	0.122	0.297	0.4455	None
Undetermined phage:cluster_1579	0	0.039	0.329	0	0.039	0.39	0.046	0.7051	0.8152	None
Dorea_A longicatena_B phage:cluster_1592	0.151	0.262	0.776	0.13	0.188	0.857	-0.027	0.8234	0.897	None
Undetermined phage:cluster_1606	0.057	0.087	0.695	0.051	0.094	0.757	-0.134	0.2656	0.41	None
Undetermined phage:cluster_1625	0	0.143	0.329	0	0.095	0.276	0.081	0.502	0.6452	None
Faecalibacterium prausnitzii_G phage:cluster_1630	0.079	0.203	0.529	0.159	0.206	0.686	-0.332	0.006004	0.01774	Control
Blautia_A massiliensis phage:cluster_1678	0	0.041	0.157	0	0.046	0.314	-0.331	0.005944	0.01768	Control
Faecalibacterium sp900540455 phage:cluster_1681	0	0.069	0.405	0.085	0.102	0.695	-0.558	2.673e-06	3.955e-05	Control
Undetermined phage:cluster_1690	0	0.034	0.271	0	0.066	0.495	-0.658	2.86e-08	2.733e-06	Control
Undetermined phage:cluster_1708	0	0.034	0.133	0	0.049	0.181	-0.235	0.0535	0.1163	None
Undetermined phage:cluster_1716	0	0.046	0.386	0.061	0.08	0.624	-0.467	9.618e-05	0.0005683	Control
Dysosmobacter sp001916835 phage:cluster_1722	0	0.023	0.2	0.053	0.059	0.529	-0.691	4.386e-09	1.893e-06	Control
Fusicatenibacter saccharivorans phage:cluster_1726	0	0.052	0.295	0	0.079	0.462	-0.284	0.01825	0.04466	Control
Alloprevotella timonensis phage:cluster_1757	0	0.079	0.229	0	0.058	0.29	-0.061	0.611	0.7431	None
Ruminococcus_C sp000433635 phage:cluster_1760	0	0.083	0.252	0	0.08	0.329	-0.195	0.1076	0.2044	None
Blautia sp900541955 phage:cluster_1790	0	0.078	0.367	0	0.086	0.462	-0.071	0.5555	0.6988	None
Ruminococcus_B gnavus phage:cluster_1799	0	0.161	0.362	0	0.128	0.229	0.358	0.003073	0.0101	MASLD
Gemmiger formicilis phage:cluster_1809	0.05	0.227	0.519	0.175	0.303	0.671	-0.43	0.0003683	0.001697	Control
Dysosmobacter sp001916835 phage:cluster_1832	0	0.017	0.176	0	0.043	0.49	-0.654	3.271e-08	2.733e-06	Control
Alloprevotella timonensis phage:cluster_1847	0.095	0.114	0.919	0.095	0.123	0.962	-0.042	0.7253	0.8255	None
Alloprevotella sp000437675 phage:cluster_1848	0.086	0.105	0.9	0.084	0.113	0.938	-0.082	0.4933	0.6407	None
Bacteroides intestinigallinarum phage:cluster_1849	0.061	0.075	0.89	0.069	0.091	0.948	-0.111	0.3464	0.5016	None
Phocaeicola plebeius_A phage:cluster_1850	0.074	0.091	0.9	0.079	0.106	0.957	-0.178	0.1355	0.25	None
Phocaeicola plebeius_A phage:cluster_1851	0.067	0.079	0.9	0.072	0.101	0.962	-0.154	0.192	0.3164	None
Bacteroides intestinigallinarum phage:cluster_1852	0.073	0.083	0.91	0.08	0.099	0.948	-0.11	0.3549	0.5089	None
Bacteroides intestinigallinarum phage:cluster_1853	0.088	0.103	0.933	0.099	0.121	0.962	-0.197	0.09729	0.1919	None
Phocaeicola plebeius_A phage:cluster_1854	0.068	0.078	0.91	0.076	0.095	0.957	-0.138	0.2424	0.3791	None
Bacteroides thetaiotaomicron phage:cluster_1855	0.065	0.071	0.89	0.067	0.087	0.952	-0.165	0.1646	0.2866	None
Phocaeicola plebeius_A phage:cluster_1856	0.07	0.08	0.89	0.079	0.099	0.952	-0.198	0.0962	0.1908	None
Alloprevotella timonensis phage:cluster_1857	0.091	0.118	0.919	0.108	0.141	0.962	-0.083	0.4837	0.6331	None
Phocaeicola plebeius_A phage:cluster_1858	0.085	0.103	0.9	0.095	0.123	0.957	-0.162	0.1725	0.2968	None
Alloprevotella timonensis phage:cluster_1859	0.097	0.117	0.948	0.109	0.135	0.967	-0.093	0.4317	0.5805	None
Bacteroides eggerthii phage:cluster_1860	0.065	0.089	0.871	0.068	0.094	0.914	-0.107	0.3723	0.5266	None
Phocaeicola plebeius_A phage:cluster_1861	0.061	0.072	0.9	0.066	0.089	0.952	-0.157	0.1873	0.3133	None
Phocaeicola plebeius_A phage:cluster_1862	0.101	0.133	0.929	0.116	0.156	0.971	-0.17	0.1523	0.2707	None
Phocaeicola plebeius_A phage:cluster_1863	0.064	0.078	0.886	0.073	0.099	0.938	-0.153	0.1947	0.3191	None
Parabacteroides distasonis phage:cluster_1864	0.075	0.091	0.886	0.076	0.1	0.938	-0.142	0.2324	0.3684	None
Limisoma sp000437795 phage:cluster_1865	0.079	0.094	0.905	0.091	0.122	0.962	-0.162	0.1696	0.2936	None
Alloprevotella timonensis phage:cluster_1866	0.077	0.084	0.905	0.082	0.109	0.962	-0.191	0.1052	0.2012	None
Limisoma sp000437795 phage:cluster_1867	0.074	0.09	0.895	0.083	0.109	0.943	-0.165	0.1681	0.2918	None
Phocaeicola plebeius_A phage:cluster_1868	0.113	0.145	0.929	0.124	0.159	0.948	-0.129	0.2799	0.4274	None
Bacteroides intestinigallinarum phage:cluster_1869	0.101	0.121	0.933	0.109	0.128	0.957	-0.034	0.7758	0.8661	None
Bacteroides eggerthii phage:cluster_1870	0.078	0.085	0.905	0.086	0.107	0.957	-0.156	0.1896	0.3139	None
Alistipes putredinis phage:cluster_1871	0.06	0.085	0.776	0.068	0.096	0.905	-0.174	0.1467	0.2641	None
Phocaeicola plebeius_A phage:cluster_1872	0.091	0.102	0.848	0.098	0.121	0.929	-0.188	0.1155	0.2158	None
Phocaeicola plebeius_A phage:cluster_1873	0.069	0.082	0.857	0.088	0.107	0.933	-0.284	0.01717	0.04315	Control
Phocaeicola plebeius_A phage:cluster_1874	0.084	0.107	0.89	0.095	0.124	0.943	-0.139	0.2449	0.3821	None
Alloprevotella timonensis phage:cluster_1875	0.074	0.087	0.91	0.073	0.091	0.948	0.029	0.8088	0.8894	None
Bacteroides eggerthii phage:cluster_1876	0.074	0.086	0.9	0.084	0.111	0.952	-0.235	0.0484	0.1076	None
Phocaeicola plebeius_A phage:cluster_1877	0.064	0.078	0.862	0.073	0.09	0.929	-0.194	0.1042	0.2012	None
Phocaeicola plebeius_A phage:cluster_1878	0.069	0.081	0.876	0.075	0.099	0.943	-0.171	0.151	0.2694	None
Phocaeicola plebeius_A phage:cluster_1879	0.192	0.224	0.9	0.192	0.218	0.952	-0.01	0.9303	0.9649	None
Phocaeicola plebeius_A phage:cluster_1880	0.092	0.132	0.881	0.102	0.14	0.948	-0.122	0.3041	0.4515	None
Alloprevotella timonensis phage:cluster_1881	0.145	0.187	0.9	0.158	0.178	0.952	0.003	0.9793	0.9921	None
Bacteroides thetaiotaomicron phage:cluster_1882	0.072	0.108	0.876	0.085	0.101	0.948	-0.151	0.2046	0.3325	None
Bacteroides fragilis phage:cluster_1883	0.105	0.119	0.895	0.105	0.151	0.967	-0.194	0.1014	0.197	None
Bacteroides thetaiotaomicron phage:cluster_1884	0.088	0.117	0.886	0.094	0.133	0.957	-0.078	0.5103	0.6504	None
Phocaeicola plebeius_A phage:cluster_1885	0.074	0.083	0.9	0.079	0.099	0.962	-0.108	0.3644	0.5186	None
Gemmiger formicilis phage:cluster_1889	0	0.044	0.319	0	0.074	0.448	-0.375	0.001926	0.006828	Control
Eisenbergiella sp900066775 phage:cluster_1897	0	0.073	0.305	0	0.092	0.41	-0.284	0.01956	0.04768	Control
Eisenbergiella sp900066775 phage:cluster_1901	0	0.097	0.471	0.135	0.147	0.729	-0.574	1.269e-06	2.561e-05	Control
Agathobaculum butyriciproducens phage:cluster_1912	0	0.02	0.186	0	0.044	0.424	-0.48	6.535e-05	0.0004295	Control
Undetermined phage:cluster_1919	0	0.031	0.214	0	0.062	0.471	-0.434	0.0002566	0.001283	Control
Undetermined phage:cluster_1920	0.012	0.122	0.5	0.091	0.141	0.667	-0.416	0.0005447	0.002343	Control
Faecalibacterium prausnitzii_D phage:cluster_1921	0	0.051	0.424	0.05	0.08	0.652	-0.367	0.002128	0.007454	Control
Undetermined phage:cluster_1930	0	0.125	0.4	0	0.121	0.476	-0.031	0.7972	0.8816	None
Undetermined phage:cluster_1940	0.027	0.142	0.505	0.112	0.158	0.657	-0.422	0.000446	0.001962	Control
Faecalibacterium prausnitzii_G phage:cluster_1951	0	0.025	0.21	0	0.044	0.405	-0.424	0.00041	0.001845	Control
Bacteroides uniformis phage:cluster_1953	0	0.074	0.324	0	0.072	0.405	-0.019	0.8778	0.9331	None
Undetermined phage:cluster_1961	0	0.069	0.471	0.101	0.121	0.719	-0.566	1.699e-06	3.206e-05	Control
Roseburia intestinalis phage:cluster_1982	0.578	0.982	0.948	0.389	0.559	0.962	0.234	0.04938	0.1094	None
Undetermined phage:cluster_1986	0.008	0.159	0.5	0.058	0.165	0.643	-0.197	0.0983	0.193	None
Phocaeicola plebeius_A phage:cluster_1998	0.116	0.284	0.695	0.162	0.274	0.786	-0.179	0.1371	0.2514	None
Fusicatenibacter saccharivorans phage:cluster_2006	0	0.074	0.405	0.061	0.101	0.643	-0.472	8.16e-05	0.0005025	Control
Phocaeicola plebeius_A phage:cluster_2025	0	0.035	0.252	0	0.031	0.295	-0.024	0.8428	0.9127	None
Undetermined phage:cluster_2046	0.067	0.347	0.605	0.054	0.271	0.652	-0.151	0.2118	0.3413	None
Undetermined phage:cluster_2047	0.062	0.299	0.59	0.051	0.232	0.652	-0.165	0.173	0.2968	None
Fusicatenibacter saccharivorans phage:cluster_2062	0.06	0.118	0.529	0.153	0.159	0.762	-0.546	4.972e-06	5.936e-05	Control
Undetermined phage:cluster_2086	0.08	0.242	0.619	0.083	0.207	0.686	0.012	0.9246	0.9607	None
Undetermined phage:cluster_2091	0.047	0.116	0.7	0.054	0.106	0.79	-0.001	0.9924	0.9958	None
UBA1417 sp900552925 phage:cluster_2095	0	0.055	0.395	0.031	0.076	0.533	-0.253	0.03679	0.08407	None
Fusicatenibacter saccharivorans phage:cluster_2098	0	0.055	0.176	0	0.068	0.205	-0.068	0.5756	0.7134	None
Undetermined phage:cluster_2104	0.098	0.158	0.605	0.172	0.244	0.79	-0.455	0.0001276	0.0007041	Control
CAG-882 sp003486385 phage:cluster_2106	0.873	1.29	0.995	0.682	1.006	1	0.124	0.3002	0.4479	None
Blautia_A sp003471165 phage:cluster_2107	0.146	0.254	0.957	0.113	0.166	0.976	0.357	0.002945	0.009789	MASLD
Prevotella sp003447235 phage:cluster_2134	0	0.198	0.143	0	0.15	0.186	-0.089	0.4648	0.6151	None
Eisenbergiella sp900066775 phage:cluster_2138	0	0.042	0.171	0	0.046	0.281	-0.277	0.0202	0.04882	Control
Bacteroides uniformis phage:cluster_2154	0	0.036	0.262	0	0.027	0.314	-0.006	0.9629	0.983	None
Undetermined phage:cluster_2155	0	0.094	0.276	0	0.076	0.333	-0.018	0.883	0.9341	None
Faecalibacterium prausnitzii_D phage:cluster_2165	0	0.048	0.286	0	0.073	0.438	-0.275	0.02273	0.05449	None
Undetermined phage:cluster_2220	0	0.22	0.438	0	0.063	0.329	0.412	0.0005984	0.002537	MASLD
Agathobacter faecis phage:cluster_2236	0	0.042	0.371	0	0.046	0.467	-0.2	0.09897	0.1936	None
Bariatricus comes phage:cluster_2262	0	0.029	0.181	0	0.049	0.281	-0.384	0.001473	0.005597	Control
Escherichia coli phage:cluster_2289	0	0.129	0.305	0	0.036	0.21	0.331	0.005953	0.01768	MASLD
Agathobacter rectalis phage:cluster_2297	0	0.084	0.2	0	0.082	0.295	-0.106	0.3792	0.5304	None
Lachnospira eligens_A phage:cluster_2309	0	0.067	0.214	0	0.033	0.21	-0.043	0.7131	0.8196	None
Undetermined phage:cluster_2321	0	0.129	0.171	0	0.118	0.224	-0.197	0.102	0.1976	None
Phocaeicola coprocola phage:cluster_2343	0	0.091	0.343	0	0.08	0.386	-0.044	0.7116	0.8194	None
Undetermined phage:cluster_2364	0	0.099	0.39	0.067	0.141	0.552	-0.404	0.0008407	0.003392	Control
Undetermined phage:cluster_2386	0	0.107	0.4	0	0.065	0.295	0.23	0.05411	0.1172	None
Blautia hansenii phage:cluster_2400	0	0.073	0.167	0	0.029	0.162	0.296	0.01373	0.03585	MASLD
Undetermined phage:cluster_2401	0.047	0.142	0.695	0.052	0.12	0.8	-0.021	0.8644	0.9245	None
Undetermined phage:cluster_2409	0.064	0.093	0.6	0.055	0.077	0.71	-0.223	0.05969	0.127	None
Undetermined phage:cluster_2416	0.075	0.287	0.514	0	0.125	0.414	0.291	0.01453	0.03749	MASLD
Undetermined phage:cluster_2427	0	0.083	0.271	0	0.091	0.343	-0.169	0.1619	0.2854	None
Parabacteroides merdae phage:cluster_2462	0	0.085	0.1	0	0.056	0.114	-0.039	0.7461	0.8457	None
Undetermined phage:cluster_2468	0	0.031	0.286	0	0.046	0.438	-0.37	0.002226	0.007705	Control
Undetermined phage:cluster_2475	0	0.09	0.271	0	0.036	0.2	0.234	0.0529	0.1155	None
Phocaeicola plebeius_A phage:cluster_2480	0.078	0.235	0.6	0.112	0.242	0.738	-0.148	0.2142	0.3443	None
Phocaeicola plebeius_A phage:cluster_2481	0	0.481	0.39	0.033	0.362	0.514	-0.208	0.08779	0.1777	None
Fusicatenibacter saccharivorans phage:cluster_2505	0	0.027	0.214	0	0.065	0.471	-0.66	2.989e-08	2.733e-06	Control
Undetermined phage:cluster_2508	0.039	0.06	0.557	0.039	0.071	0.605	-0.128	0.2875	0.4346	None
Phocaeicola plebeius_A phage:cluster_2513	0	0.17	0.229	0	0.168	0.314	-0.077	0.5258	0.6658	None
Acetatifactor intestinalis phage:cluster_2518	0	0.039	0.333	0.054	0.072	0.567	-0.526	1.097e-05	0.0001167	Control
Enterocloster sp900541315 phage:cluster_2519	0.071	0.115	0.529	0.119	0.148	0.714	-0.429	0.0003495	0.001636	Control
Escherichia coli phage:cluster_2529	0	0.067	0.271	0	0.016	0.143	0.405	0.0006384	0.002668	MASLD
Faecalibacterium prausnitzii_G phage:cluster_2543	0	0.048	0.138	0	0.078	0.238	-0.049	0.6829	0.7974	None
Undetermined phage:cluster_2557	0	0.054	0.138	0	0.079	0.19	-0.195	0.1095	0.2074	None
Ruminococcus_C callidus phage:cluster_2559	0	0.031	0.157	0	0.028	0.238	-0.199	0.1002	0.1954	None
Faecalibacterium prausnitzii_D phage:cluster_2564	0	0.071	0.471	0.106	0.117	0.705	-0.511	1.902e-05	0.0001739	Control
Undetermined phage:cluster_2566	0	0.152	0.243	0	0.13	0.386	-0.231	0.05603	0.1201	None
Undetermined phage:cluster_2568	0	0.071	0.362	0	0.053	0.419	-0.096	0.426	0.5769	None
Blautia_A massiliensis phage:cluster_2571	0	0.052	0.348	0	0.044	0.419	-0.148	0.2194	0.3507	None
Undetermined phage:cluster_2581	0	0.072	0.329	0.089	0.136	0.552	-0.569	1.931e-06	3.422e-05	Control
Blautia_A massiliensis phage:cluster_2594	0	0.138	0.386	0	0.055	0.376	0.044	0.7164	0.8201	None
Dysosmobacter sp001916835 phage:cluster_2606	0	0.031	0.31	0.041	0.058	0.605	-0.612	2.465e-07	7.903e-06	Control
Gemmiger formicilis phage:cluster_2613	0	0.053	0.424	0.042	0.061	0.557	-0.362	0.00261	0.008827	Control
Phocaeicola dorei phage:cluster_2624	0	0.327	0.438	0.054	0.3	0.543	-0.205	0.08982	0.1805	None
Undetermined phage:cluster_2630	0	0.034	0.229	0	0.067	0.41	-0.51	2.055e-05	0.0001773	Control
Undetermined phage:cluster_2648	0.036	0.057	0.595	0.04	0.07	0.686	-0.195	0.105	0.2012	None
Undetermined phage:cluster_2649	0.046	0.073	0.576	0.047	0.086	0.681	-0.159	0.1855	0.3127	None
Undetermined phage:cluster_2654	0	0.863	0.305	0	0.599	0.367	-0.028	0.8202	0.8952	None
Faecalibacterium prausnitzii_E phage:cluster_2686	0	0.02	0.162	0	0.057	0.352	-0.519	1.389e-05	0.0001401	Control
Agathobacter faecis phage:cluster_2688	0.055	0.251	0.552	0.031	0.208	0.529	0.11	0.3642	0.5186	None
Agathobacter faecis phage:cluster_2703	0	0.045	0.362	0	0.034	0.414	-0.032	0.7894	0.8763	None
Bacteroides fragilis phage:cluster_2715	0	0.054	0.176	0	0.075	0.233	-0.162	0.1841	0.3112	None
Parabacteroides merdae phage:cluster_2720	0	0.067	0.171	0	0.093	0.238	-0.197	0.1065	0.2029	None
Blautia stercoris phage:cluster_2730	0	0.059	0.271	0	0.05	0.367	-0.129	0.285	0.4342	None
Undetermined phage:cluster_2733	0.039	0.057	0.633	0.034	0.064	0.681	-0.102	0.3964	0.5431	None
Faecalibacterium prausnitzii_D phage:cluster_2734	0	0.055	0.229	0	0.088	0.467	-0.478	6.145e-05	0.0004085	Control
Lachnospira sp000437735 phage:cluster_2769	0	0.043	0.124	0	0.028	0.105	0.108	0.3783	0.5304	None
Bacteroides uniformis phage:cluster_2784	0	0.07	0.39	0	0.058	0.386	0.175	0.1429	0.2604	None
Bacteroides uniformis phage:cluster_2785	0	0.068	0.49	0	0.059	0.49	0.173	0.1461	0.2641	None
Undetermined phage:cluster_2800	0	0.029	0.129	0	0.055	0.286	-0.421	0.0004096	0.001845	Control
Faecalibacterium prausnitzii_G phage:cluster_2801	0	0.074	0.343	0.059	0.112	0.519	-0.491	4.68e-05	0.0003183	Control
Phocaeicola coprocola phage:cluster_2810	0	0.14	0.176	0	0.113	0.243	-0.085	0.4859	0.6345	None
Agathobacter faecis phage:cluster_2832	0	0.303	0.39	0	0.236	0.481	-0.082	0.4973	0.6437	None
Phocaeicola plebeius_A phage:cluster_2833	0.442	0.505	0.919	0.426	0.505	0.948	-0.038	0.7506	0.8475	None
Phocaeicola plebeius_A phage:cluster_2834	0.284	0.355	0.867	0.308	0.373	0.933	-0.156	0.194	0.3187	None
Parabacteroides merdae phage:cluster_2835	0.22	0.276	0.886	0.204	0.243	0.938	-0.068	0.5684	0.7071	None
Phocaeicola plebeius_A phage:cluster_2836	0.206	0.232	0.852	0.191	0.23	0.943	-0.046	0.7033	0.8147	None
Dorea_A longicatena_B phage:cluster_2839	0.008	0.175	0.5	0.059	0.144	0.581	-0.063	0.5951	0.7277	None
Oliverpabstia intestinalis phage:cluster_2840	0	0.199	0.471	0.058	0.157	0.586	-0.09	0.4465	0.595	None
Ruminococcus_C sp000433635 phage:cluster_2860	0	0.023	0.081	0	0.039	0.176	-0.261	0.03047	0.07187	None
Dorea_A longicatena phage:cluster_2871	0.084	0.21	0.819	0.056	0.149	0.738	0.293	0.01364	0.03579	MASLD
Fusicatenibacter saccharivorans phage:cluster_2873	0.087	0.275	0.748	0.03	0.135	0.586	0.459	0.0001184	0.0006725	MASLD
Blautia_A massiliensis phage:cluster_2874	0.16	0.249	0.929	0.088	0.146	0.895	0.318	0.007518	0.02145	MASLD
Ruminococcus_B gnavus phage:cluster_2875	0.123	0.279	0.824	0.092	0.167	0.771	0.172	0.1494	0.2678	None
Undetermined phage:cluster_2934	0.092	0.287	0.562	0.125	0.251	0.681	-0.079	0.5003	0.6452	None
Alistipes shahii phage:cluster_2950	0	0.047	0.124	0	0.035	0.138	0.095	0.4314	0.5805	None
Undetermined phage:cluster_2952	0	0.054	0.281	0	0.086	0.457	-0.445	0.0002287	0.001164	Control
Prevotella sp015074785 phage:cluster_2955	0	0.203	0.114	0	0.415	0.181	-0.371	0.001823	0.006583	Control
Anaerostipes hadrus phage:cluster_2974	0.251	0.364	0.871	0.219	0.304	0.924	-0.215	0.07024	0.1467	None
Undetermined phage:cluster_2979	0.056	0.082	0.638	0.052	0.09	0.71	-0.148	0.2194	0.3507	None
Undetermined phage:cluster_3001	0	0.035	0.19	0	0.035	0.219	-0.109	0.3723	0.5266	None
Bifidobacterium pseudocatenulatum phage:cluster_3045	0	0.113	0.476	0.096	0.119	0.538	-0.142	0.2332	0.3686	None
Prevotella sp015074785 phage:cluster_3115	0	0.617	0.295	0	0.613	0.467	-0.361	0.002711	0.009113	Control
Agathobacter faecis phage:cluster_3119	0	0.053	0.21	0	0.044	0.195	0.056	0.6474	0.7697	None
Blautia_A sp003471165 phage:cluster_3120	0	0.04	0.233	0	0.036	0.243	-0.029	0.8132	0.8926	None
Faecalibacterium prausnitzii_G phage:cluster_3129	0.397	1.728	0.814	0.6	1.453	0.933	-0.204	0.09002	0.1805	None
Ruminococcus_C sp000433635 phage:cluster_3156	0	0.031	0.19	0	0.026	0.233	-0.169	0.164	0.2864	None
Fusicatenibacter saccharivorans phage:cluster_3162	0	0.042	0.219	0	0.068	0.386	-0.327	0.006701	0.0197	Control
Undetermined phage:cluster_3166	0	0.096	0.495	0.038	0.111	0.619	-0.215	0.07471	0.1544	None
Undetermined phage:cluster_3170	0	0.169	0.49	0.146	0.261	0.652	-0.507	2.578e-05	0.0002097	Control
Faecalimonas umbilicata phage:cluster_3171	0	0.106	0.19	0	0.025	0.105	0.311	0.009539	0.02646	MASLD
Acetatifactor intestinalis phage:cluster_3180	0	0.034	0.162	0	0.082	0.352	-0.407	0.0007132	0.002938	Control
Fusicatenibacter saccharivorans phage:cluster_3193	0	0.049	0.276	0	0.076	0.405	-0.289	0.01737	0.04323	Control
Escherichia coli phage:cluster_3198	0	0.115	0.362	0	0.047	0.281	0.294	0.01455	0.03749	MASLD
Bifidobacterium longum phage:cluster_3217	0	0.05	0.281	0	0.053	0.424	-0.212	0.07667	0.1579	None
Undetermined phage:cluster_3242	0	0.072	0.471	0.099	0.12	0.71	-0.558	2.704e-06	3.955e-05	Control
Undetermined phage:cluster_3248	0.041	0.074	0.61	0.051	0.091	0.714	-0.238	0.04791	0.107	None
Undetermined phage:cluster_3249	0	0.077	0.476	0.108	0.129	0.71	-0.562	2.304e-06	3.851e-05	Control
Alistipes putredinis phage:cluster_3271	0	0.045	0.257	0	0.05	0.3	-0.135	0.2667	0.4105	None
Undetermined phage:cluster_3278	0	0.323	0.19	0	0.341	0.252	-0.257	0.03248	0.0751	None
Fusicatenibacter saccharivorans phage:cluster_3282	0.11	0.168	0.595	0.116	0.18	0.729	-0.094	0.4394	0.5882	None
CAG-127 sp900319515 phage:cluster_3293	0	0.08	0.333	0.024	0.1	0.505	-0.205	0.08706	0.1768	None
Bacteroides uniformis phage:cluster_3297	0	0.2	0.314	0	0.261	0.395	-0.225	0.06448	0.1362	None
Phocaeicola plebeius_A phage:cluster_3304	0	0.035	0.21	0	0.067	0.314	-0.288	0.01673	0.04256	Control
Prevotella sp015074785 phage:cluster_3307	0	0.371	0.157	0	0.276	0.162	-0.113	0.3472	0.5016	None
CAG-127 sp900319515 phage:cluster_3334	0	0.061	0.119	0	0.074	0.148	-0.118	0.3305	0.4812	None
Undetermined phage:cluster_3345	0.037	0.124	0.59	0.041	0.106	0.7	0.03	0.803	0.8863	None
UBA1417 sp003531055 phage:cluster_3360	0	0.014	0.124	0	0.044	0.276	-0.312	0.009544	0.02646	Control
Phocaeicola plebeius_A phage:cluster_3366	0	0.057	0.481	0.033	0.067	0.633	-0.312	0.01008	0.0275	Control
Phocaeicola plebeius_A phage:cluster_3367	0	0.046	0.433	0.038	0.059	0.624	-0.377	0.001818	0.006583	Control
Phocaeicola plebeius_A phage:cluster_3368	0.017	0.08	0.51	0.046	0.093	0.648	-0.328	0.006791	0.01981	Control
Phocaeicola plebeius_A phage:cluster_3369	0	0.044	0.433	0.034	0.058	0.614	-0.383	0.001528	0.005728	Control
Phocaeicola plebeius_A phage:cluster_3370	0.029	0.081	0.648	0.05	0.098	0.781	-0.398	0.0009758	0.003831	Control
Phocaeicola plebeius_A phage:cluster_3371	0.016	0.057	0.529	0.036	0.067	0.648	-0.337	0.005364	0.0166	Control
Phocaeicola plebeius_A phage:cluster_3372	0.017	0.054	0.533	0.041	0.071	0.69	-0.383	0.001537	0.005728	Control
Alistipes putredinis phage:cluster_3373	0	0.048	0.4	0.035	0.064	0.59	-0.338	0.005103	0.01588	Control
Phocaeicola plebeius_A phage:cluster_3374	0	0.052	0.348	0.037	0.073	0.552	-0.37	0.002176	0.007578	Control
Phocaeicola plebeius_A phage:cluster_3375	0.003	0.075	0.5	0.048	0.092	0.624	-0.312	0.01004	0.0275	Control
Undetermined phage:cluster_3380	0.03	0.145	0.51	0.114	0.171	0.657	-0.417	0.0005221	0.002262	Control
Faecalimonas umbilicata phage:cluster_3407	0	0.042	0.114	0	0.046	0.129	0.002	0.9885	0.9936	None
Bacteroides uniformis phage:cluster_3409	0	0.026	0.1	0	0.048	0.181	-0.111	0.3592	0.5137	None
Faecalibacterium prausnitzii_E phage:cluster_3410	0.072	0.132	0.548	0.171	0.183	0.743	-0.554	3.63e-06	4.796e-05	Control
Blautia_A faecis phage:cluster_3419	0	0.029	0.148	0	0.063	0.348	-0.381	0.001493	0.005636	Control
Faecalibacterium prausnitzii_G phage:cluster_3447	0	0.08	0.471	0.1	0.133	0.671	-0.544	5.287e-06	6.186e-05	Control
Undetermined phage:cluster_3456	0	0.076	0.486	0.028	0.067	0.567	-0.033	0.7862	0.876	None
Bacteroides intestinigallinarum phage:cluster_3467	0.033	0.107	0.614	0.04	0.188	0.643	-0.009	0.9407	0.9683	None
Phocaeicola coprocola phage:cluster_3498	0	0.13	0.338	0	0.133	0.39	-0.096	0.427	0.5769	None
Faecalibacterium prausnitzii_G phage:cluster_3500	0	0.025	0.248	0	0.047	0.448	-0.323	0.007451	0.02137	Control
Prevotella sp015074785 phage:cluster_3525	0	0.092	0.114	0	0.087	0.181	-0.251	0.03769	0.08546	None
Blautia_A sp003471165 phage:cluster_3527	0.069	0.129	0.705	0.075	0.129	0.824	-0.106	0.3774	0.5304	None
KLE1615 sp900066985 phage:cluster_3530	0	0.024	0.162	0	0.036	0.295	-0.377	0.00181	0.006583	Control
Undetermined phage:cluster_3546	0	0.05	0.281	0	0.072	0.362	-0.32	0.008255	0.02322	Control
Dorea_A longicatena phage:cluster_3547	0	0.036	0.252	0	0.027	0.271	-0.008	0.9494	0.9744	None
Enterocloster sp900541315 phage:cluster_3567	0.127	0.166	0.686	0.192	0.252	0.881	-0.505	1.94e-05	0.0001746	Control
Fusicatenibacter saccharivorans phage:cluster_3576	0	0.034	0.11	0	0.07	0.267	-0.26	0.03103	0.0726	None
Faecalibacterium prausnitzii_G phage:cluster_3577	0.094	0.173	0.586	0.161	0.239	0.8	-0.487	4.539e-05	0.0003161	Control
Undetermined phage:cluster_3582	0	0.036	0.238	0	0.056	0.314	-0.06	0.6179	0.7466	None
Anaerostipes hadrus phage:cluster_3592	0	0.117	0.281	0	0.072	0.248	0.166	0.1724	0.2968	None
Escherichia coli phage:cluster_3597	0	0.097	0.224	0	0.04	0.186	0.129	0.2862	0.4346	None
Anaerostipes hadrus phage:cluster_3614	0	0.058	0.143	0	0.042	0.1	0.066	0.5808	0.7153	None
Undetermined phage:cluster_3615	0	0.078	0.348	0.045	0.115	0.51	-0.489	4.8e-05	0.0003228	Control
Faecalibacterium sp900540455 phage:cluster_3617	0.066	0.12	0.586	0.113	0.167	0.733	-0.421	0.0004917	0.002147	Control
Blautia_A massiliensis phage:cluster_3623	0	0.05	0.233	0	0.061	0.348	-0.262	0.02785	0.06597	None
Phocaeicola coprocola phage:cluster_3627	0	0.304	0.324	0	0.207	0.462	-0.193	0.1101	0.2079	None
Faecalimonas phoceensis phage:cluster_3628	0	0.144	0.167	0	0.12	0.114	0.127	0.2903	0.4378	None
Ruminococcus_D bicirculans phage:cluster_3645	0	0.022	0.114	0	0.042	0.167	-0.091	0.4533	0.6013	None
Undetermined phage:cluster_3672	0.039	0.068	0.595	0.03	0.07	0.61	-0.05	0.6818	0.7974	None
Undetermined phage:cluster_3682	0	0.076	0.333	0	0.071	0.386	-0.231	0.05447	0.1176	None
Phocaeicola vulgatus phage:cluster_3683	0	0.064	0.29	0	0.057	0.357	-0.085	0.4808	0.6306	None
Bacteroides thetaiotaomicron phage:cluster_3685	0	0.059	0.238	0	0.054	0.314	-0.105	0.3876	0.5348	None
Phocaeicola plebeius_A phage:cluster_3712	0	0.054	0.21	0	0.072	0.319	-0.241	0.04603	0.1032	None
Phocaeicola plebeius_A phage:cluster_3713	0	0.071	0.381	0.02	0.098	0.514	-0.287	0.01756	0.04334	Control
Paraprevotella clara phage:cluster_3714	0	0.076	0.376	0.027	0.11	0.529	-0.303	0.01228	0.03265	Control
Undetermined phage:cluster_3715	0.044	0.284	0.519	0	0.105	0.476	0.048	0.6856	0.799	None
Enterocloster clostridioformis phage:cluster_3722	0	0.079	0.343	0.058	0.103	0.51	-0.399	0.0009592	0.003791	Control
Bacteroides intestinigallinarum phage:cluster_3742	0.09	0.221	0.69	0.076	0.189	0.738	0.056	0.6446	0.768	None
Acetatifactor sp900066565 phage:cluster_3747	0.083	0.199	0.724	0.121	0.219	0.862	-0.252	0.03677	0.08407	None
Bacteroides thetaiotaomicron phage:cluster_3758	0.145	0.373	0.81	0.131	0.33	0.876	0.086	0.4723	0.6208	None
Undetermined phage:cluster_3768	0.032	0.15	0.51	0.111	0.167	0.671	-0.434	0.0003075	0.001462	Control
Blautia_A massiliensis phage:cluster_3769	0	0.084	0.352	0	0.06	0.405	-0.131	0.2786	0.4267	None
Bacteroides uniformis phage:cluster_3781	0	0.04	0.21	0	0.05	0.295	-0.069	0.5674	0.7071	None
Undetermined phage:cluster_3789	0	0.075	0.481	0.019	0.064	0.514	-0.021	0.8614	0.9245	None
Undetermined phage:cluster_3796	0	0.115	0.476	0.102	0.165	0.638	-0.444	0.0002237	0.001148	Control
Agathobacter faecis phage:cluster_3798	0	0.08	0.39	0.047	0.098	0.543	-0.303	0.01197	0.03213	Control
Faecalibacterium prausnitzii_D phage:cluster_3821	0	0.051	0.357	0.081	0.086	0.6	-0.639	7.778e-08	3.537e-06	Control
Faecalibacterium prausnitzii_G phage:cluster_3829	0	0.056	0.4	0.074	0.114	0.676	-0.556	2.379e-06	3.853e-05	Control
Bacteroides uniformis phage:cluster_3841	0.091	0.532	0.581	0.078	0.382	0.629	-0.161	0.1838	0.3112	None
Blautia sp000432195 phage:cluster_3847	0	0.059	0.295	0	0.023	0.138	0.336	0.004277	0.01345	MASLD
Faecalibacterium prausnitzii_E phage:cluster_3857	0	0.018	0.133	0	0.047	0.352	-0.583	8.83e-07	1.913e-05	Control
Blautia_A sp003471165 phage:cluster_3883	0	0.094	0.352	0	0.066	0.352	-0.003	0.9821	0.9921	None
Dialister sp900538805 phage:cluster_3898	0	0.117	0.252	0	0.14	0.343	-0.222	0.06734	0.1412	None
Undetermined phage:cluster_3927	0	0.021	0.124	0	0.046	0.343	-0.556	3.771e-06	4.796e-05	Control
Alistipes putredinis phage:cluster_3976	0	0.024	0.214	0	0.049	0.367	-0.286	0.01746	0.04328	Control
Undetermined phage:cluster_3983	0.06	0.247	0.562	0.095	0.218	0.686	-0.003	0.9809	0.9921	None
Bacteroides eggerthii phage:cluster_3985	0.15	0.312	0.638	0.108	0.235	0.629	0.096	0.4253	0.5769	None
Blautia_A sp003471165 phage:cluster_4002	0	0.143	0.395	0	0.088	0.443	-0.02	0.8642	0.9245	None
Gemmiger qucibialis phage:cluster_4005	0	0.037	0.181	0	0.034	0.214	-0.118	0.3307	0.4812	None
Bacteroides intestinigallinarum phage:cluster_4009	0.127	0.283	0.843	0.109	0.272	0.9	0.103	0.3925	0.5402	None
Undetermined phage:cluster_4011	0	0.171	0.129	0	0.116	0.176	-0.157	0.1896	0.3139	None
Blautia_A massiliensis phage:cluster_4014	0	0.06	0.219	0	0.047	0.295	-0.116	0.3413	0.4954	None
Blautia_A sp003471165 phage:cluster_4015	0.046	0.224	0.538	0.052	0.148	0.652	-0.309	0.01015	0.0275	Control
Undetermined phage:cluster_4021	0	0.158	0.476	0.04	0.115	0.576	-0.204	0.09011	0.1805	None
Undetermined phage:cluster_4029	0.054	0.136	0.614	0.055	0.147	0.71	-0.083	0.4913	0.6401	None
Gemmiger qucibialis phage:cluster_4044	0	0.058	0.39	0.047	0.086	0.548	-0.521	1.475e-05	0.0001462	Control
Prevotella copri_A phage:cluster_4100	0	0.037	0.181	0	0.053	0.329	-0.397	0.001069	0.004169	Control
Agathobacter faecis phage:cluster_4102	0.782	0.854	0.962	0.807	0.896	0.99	-0.229	0.05824	0.1243	None
Undetermined phage:cluster_4124	0	0.024	0.119	0	0.057	0.233	-0.368	0.002403	0.008219	Control
Bifidobacterium pseudocatenulatum phage:cluster_4125	0	0.057	0.157	0	0.045	0.219	-0.261	0.03075	0.07224	None
Undetermined phage:cluster_4132	0	0.064	0.319	0.032	0.098	0.524	-0.542	4.835e-06	5.892e-05	Control
Undetermined phage:cluster_4138	0	0.044	0.248	0	0.068	0.471	-0.475	7.691e-05	0.0004786	Control
Undetermined phage:cluster_4143	0	0.018	0.124	0	0.051	0.305	-0.523	1.382e-05	0.0001401	Control
Gemmiger qucibialis phage:cluster_4151	0	0.026	0.167	0	0.03	0.195	-0.219	0.07154	0.1484	None
Bifidobacterium pseudocatenulatum phage:cluster_4155	0	0.158	0.181	0	0.058	0.205	-0.014	0.9065	0.9504	None
Bifidobacterium longum phage:cluster_4172	0	0.041	0.195	0	0.043	0.257	-0.208	0.08486	0.173	None
Lachnospira eligens_A phage:cluster_4220	0	0.05	0.138	0	0.063	0.195	-0.073	0.5458	0.6882	None
Lachnospira eligens_A phage:cluster_4221	0	0.033	0.133	0	0.049	0.171	-0.007	0.9515	0.9748	None
Escherichia coli phage:cluster_4242	0	0.298	0.286	0	0.125	0.252	0.321	0.007417	0.02137	MASLD
Gemmiger formicilis phage:cluster_4247	0	0.057	0.476	0.083	0.092	0.69	-0.535	7.168e-06	7.912e-05	Control
Fusicatenibacter saccharivorans phage:cluster_4277	0	0.034	0.152	0	0.058	0.248	-0.25	0.03955	0.08933	None
Fusicatenibacter saccharivorans phage:cluster_4284	0.085	0.164	0.638	0.075	0.111	0.71	-0.038	0.7537	0.8475	None
Undetermined phage:cluster_4290	0	0.057	0.433	0.015	0.044	0.514	0.028	0.8178	0.8952	None
Undetermined phage:cluster_4309	0	0.071	0.462	0.106	0.118	0.695	-0.55	3.453e-06	4.796e-05	Control
Prevotella sp015074785 phage:cluster_4325	0	0.13	0.124	0	0.111	0.133	-0.181	0.1312	0.2429	None
Prevotella sp015074785 phage:cluster_4326	0	0.266	0.114	0	0.177	0.21	-0.26	0.03177	0.07405	None
Phocaeicola plebeius_A phage:cluster_4343	0	0.135	0.41	0	0.13	0.452	-0.022	0.8533	0.921	None
Bacteroides uniformis phage:cluster_4344	0	0.119	0.371	0	0.128	0.438	-0.108	0.3726	0.5266	None
Phocaeicola plebeius_A phage:cluster_4345	0	0.08	0.31	0	0.084	0.352	-0.152	0.2082	0.3374	None
Undetermined phage:cluster_4368	0	0.055	0.214	0	0.033	0.271	0.038	0.7548	0.8475	None
Undetermined phage:cluster_4374	0.059	0.113	0.638	0.056	0.124	0.724	-0.125	0.3001	0.4479	None
Phocaeicola vulgatus phage:cluster_4377	0.163	0.339	0.738	0.169	0.311	0.843	-0.069	0.5687	0.7071	None
Faecalibacterium prausnitzii_G phage:cluster_4395	0	0.133	0.171	0	0.068	0.186	0.068	0.5776	0.7144	None
Fusicatenibacter saccharivorans phage:cluster_4404	0.038	0.064	0.557	0	0.04	0.486	0.158	0.1861	0.3128	None
ER4 sp000765235 phage:cluster_4407	0	0.029	0.286	0.031	0.063	0.519	-0.564	2.457e-06	3.853e-05	Control
Undetermined phage:cluster_4415	0	0.071	0.443	0.085	0.117	0.69	-0.585	7.299e-07	1.777e-05	Control
Faecalibacterium prausnitzii_G phage:cluster_4422	0	0.115	0.495	0.126	0.152	0.743	-0.513	1.758e-05	0.0001659	Control
Faecalibacterium prausnitzii_D phage:cluster_4425	0	0.145	0.4	0.099	0.203	0.6	-0.412	0.0006285	0.002645	Control
Undetermined phage:cluster_4439	0	0.11	0.138	0	0.05	0.171	0.018	0.8791	0.9331	None
Undetermined phage:cluster_4462	0	0.058	0.476	0.088	0.096	0.7	-0.505	2.066e-05	0.0001773	Control
Phocaeicola coprocola phage:cluster_4479	0	0.057	0.214	0	0.063	0.257	-0.121	0.3181	0.4676	None
Phocaeicola coprocola phage:cluster_4480	0	0.082	0.467	0.025	0.082	0.538	-0.07	0.5632	0.707	None
Phocaeicola plebeius_A phage:cluster_4481	0.196	0.737	0.724	0.28	0.694	0.862	-0.178	0.1361	0.2503	None
Agathobacter faecis phage:cluster_4491	0	0.039	0.119	0	0.064	0.214	-0.321	0.008151	0.02303	Control
Fusicatenibacter saccharivorans phage:cluster_4494	0	0.03	0.214	0	0.042	0.29	-0.173	0.1542	0.2733	None
Phocaeicola plebeius_A phage:cluster_4500	0.065	0.224	0.557	0.08	0.231	0.657	-0.107	0.3771	0.5304	None
Gemmiger qucibialis phage:cluster_4534	0	0.104	0.462	0.058	0.129	0.6	-0.388	0.001278	0.004952	Control
Undetermined phage:cluster_4544	0	0.042	0.267	0	0.035	0.333	-0.047	0.6986	0.8109	None
Undetermined phage:cluster_4545	0.074	0.169	0.667	0.062	0.189	0.738	0.002	0.9836	0.9921	None
Phocaeicola vulgatus phage:cluster_4555	0.032	0.199	0.538	0.051	0.217	0.605	-0.059	0.6252	0.7495	None
Fusicatenibacter saccharivorans phage:cluster_4574	0.057	0.087	0.619	0.061	0.082	0.738	-0.287	0.01487	0.03815	Control
Escherichia coli phage:cluster_4579	0	0.058	0.229	0	0.032	0.2	0.174	0.1497	0.2678	None
Undetermined phage:cluster_4585	0	0.042	0.271	0	0.069	0.429	-0.329	0.005704	0.01738	Control
Faecalibacillus intestinalis phage:cluster_4586	0.202	0.308	0.786	0.133	0.226	0.757	0.163	0.1758	0.3007	None
Undetermined phage:cluster_4631	0	0.127	0.21	0	0.044	0.271	0.078	0.5201	0.66	None
Coprococcus eutactus_A phage:cluster_4633	0	0.046	0.181	0	0.064	0.29	-0.195	0.1048	0.2012	None
Bacteroides fragilis phage:cluster_4645	0	0.105	0.495	0.046	0.108	0.61	-0.052	0.6666	0.7894	None
Faecalibacterium prausnitzii_D phage:cluster_4678	0	0.047	0.233	0	0.085	0.476	-0.51	2.091e-05	0.0001773	Control
Enterocloster sp900541315 phage:cluster_4679	0	0.106	0.41	0	0.099	0.495	-0.1	0.4052	0.5526	None
CAG-217 sp000436335 phage:cluster_4696	0	0.067	0.276	0	0.058	0.348	-0.044	0.7199	0.8225	None
Agathobacter rectalis phage:cluster_4716	0	0.051	0.152	0	0.065	0.21	-0.032	0.7894	0.8763	None
Roseburia inulinivorans phage:cluster_4719	0	0.036	0.105	0	0.055	0.143	0.06	0.6144	0.7441	None
Anaerobutyricum hallii phage:cluster_4740	0	0.082	0.205	0	0.078	0.338	-0.325	0.007001	0.02027	Control
Bifidobacterium pseudocatenulatum phage:cluster_4743	0	0.136	0.214	0	0.141	0.229	0.123	0.3075	0.4542	None
KLE1615 sp900066985 phage:cluster_4777	0	0.049	0.195	0	0.061	0.271	-0.275	0.02353	0.05596	None
Blautia_A sp003471165 phage:cluster_4785	0.1	0.216	0.757	0.105	0.19	0.862	-0.255	0.03481	0.08018	None
Undetermined phage:cluster_4801	0.05	0.172	0.652	0.058	0.129	0.752	0.009	0.9418	0.9683	None
Alistipes putredinis phage:cluster_4803	0	0.034	0.214	0	0.058	0.329	-0.225	0.0615	0.1303	None
Blautia stercoris phage:cluster_4806	0.086	0.14	0.662	0.095	0.122	0.762	-0.275	0.02011	0.04881	Control
Eisenbergiella sp900066775 phage:cluster_4811	0	0.045	0.252	0	0.077	0.348	-0.303	0.01226	0.03265	Control
Undetermined phage:cluster_4836	0	0.073	0.467	0.092	0.113	0.69	-0.507	2e-05	0.0001772	Control
Undetermined phage:cluster_4846	0	0.086	0.395	0.093	0.127	0.638	-0.501	2.944e-05	0.0002327	Control
Agathobacter faecis phage:cluster_4884	0.267	0.32	0.743	0.249	0.308	0.895	-0.334	0.005474	0.01686	Control
Undetermined phage:cluster_4894	0.03	0.083	0.552	0.039	0.072	0.657	-0.025	0.8387	0.9111	None
Blautia_A obeum phage:cluster_4898	0	0.055	0.162	0	0.037	0.176	-0.022	0.8569	0.9232	None
Agathobacter faecis phage:cluster_4903	0	0.074	0.252	0	0.051	0.314	0.06	0.6248	0.7495	None
Undetermined phage:cluster_4908	0	0.03	0.148	0	0.044	0.243	-0.251	0.03724	0.08477	None
Amedibacterium intestinale phage:cluster_4922	0	0.042	0.233	0	0.053	0.248	0.005	0.9671	0.9857	None
Catenibacterium sp000437715 phage:cluster_4939	0	0.178	0.348	0	0.241	0.462	-0.29	0.01719	0.04315	Control
Faecalibacterium prausnitzii_G phage:cluster_5033	0.046	0.149	0.519	0.119	0.157	0.662	-0.326	0.006807	0.01981	Control
Bacteroides uniformis phage:cluster_5043	0	0.037	0.124	0	0.044	0.243	-0.201	0.09741	0.1919	None
Anaerostipes hadrus phage:cluster_5053	0.026	0.181	0.514	0.064	0.175	0.643	-0.156	0.1875	0.3133	None
Faecalibacterium prausnitzii_D phage:cluster_5076	0	0.047	0.295	0.034	0.089	0.533	-0.503	2.448e-05	0.0002046	Control
Anaerostipes hadrus phage:cluster_5087	0	0.053	0.386	0	0.049	0.386	0.087	0.4721	0.6208	None
Ruminococcus_B gnavus phage:cluster_5088	0	0.081	0.405	0	0.07	0.424	0.051	0.6723	0.7934	None
Blautia_A sp003471165 phage:cluster_5091	0	0.07	0.262	0	0.046	0.31	0.097	0.4201	0.5715	None
Dorea_A longicatena phage:cluster_5093	0	0.052	0.41	0	0.052	0.438	0.06	0.619	0.7466	None
Ruminococcus_B gnavus phage:cluster_5095	0	0.046	0.395	0	0.04	0.419	0.051	0.6757	0.7953	None
Blautia_A faecis phage:cluster_5096	0	0.045	0.424	0	0.045	0.471	0.063	0.5983	0.7292	None
Anaerostipes hadrus phage:cluster_5097	0	0.067	0.405	0	0.044	0.405	0.132	0.2726	0.4186	None
Bacteroides uniformis phage:cluster_5100	0	0.103	0.429	0	0.116	0.481	-0.14	0.2459	0.3826	None
Bacteroides uniformis phage:cluster_5101	0	0.118	0.39	0	0.118	0.457	-0.106	0.3829	0.5332	None
Bacteroides uniformis phage:cluster_5102	0.041	0.135	0.586	0.063	0.135	0.681	-0.142	0.2409	0.3778	None
Undetermined phage:cluster_5121	0	0.07	0.376	0.08	0.113	0.581	-0.474	7.353e-05	0.0004636	Control
Faecalibacterium prausnitzii_E phage:cluster_5137	0.019	0.233	0.5	0.159	0.326	0.662	-0.453	0.0001741	0.0009093	Control
Eisenbergiella tayi phage:cluster_5148	0	0.046	0.129	0	0.038	0.176	-0.202	0.09459	0.1882	None
Bacteroides uniformis phage:cluster_5150	0	0.069	0.09	0	0.063	0.152	0	0.9986	0.9986	None
Ruminococcus_C sp000433635 phage:cluster_5151	0	0.041	0.162	0	0.037	0.271	-0.281	0.02031	0.0489	Control
Phocaeicola dorei phage:cluster_5157	0.109	0.261	0.795	0.095	0.226	0.871	0.092	0.4431	0.5918	None
Bacteroides intestinigallinarum phage:cluster_5158	0.072	0.178	0.638	0.077	0.139	0.7	-0.01	0.9369	0.9683	None
Bacteroides intestinigallinarum phage:cluster_5159	0.076	0.172	0.738	0.071	0.157	0.829	0.059	0.6225	0.7494	None
Lachnospira eligens_A phage:cluster_5164	0	0.223	0.41	0	0.19	0.486	-0.099	0.4034	0.5513	None
Faecalibacterium prausnitzii_G phage:cluster_5177	0.048	0.151	0.519	0.134	0.188	0.724	-0.497	3.332e-05	0.0002599	Control
Undetermined phage:cluster_5185	0.043	0.146	0.69	0.051	0.131	0.8	-0.018	0.8805	0.9331	None
Blautia_A obeum phage:cluster_5190	0	0.065	0.467	0.016	0.066	0.529	-0.142	0.2376	0.3746	None
Undetermined phage:cluster_5232	0	0.077	0.295	0	0.081	0.476	-0.366	0.002513	0.008548	Control
Gemmiger formicilis phage:cluster_5270	0	0.045	0.324	0.012	0.066	0.5	-0.494	4.06e-05	0.0002896	Control
Gemmiger formicilis phage:cluster_5271	0	0.036	0.305	0	0.046	0.424	-0.312	0.01015	0.0275	Control
Gemmiger formicilis phage:cluster_5276	0	0.03	0.31	0	0.044	0.471	-0.443	0.0002379	0.0012	Control
Agathobacter faecis phage:cluster_5277	0.066	0.113	0.767	0.065	0.093	0.857	-0.153	0.2038	0.332	None
Agathobacter faecis phage:cluster_5278	0.063	0.111	0.8	0.066	0.088	0.89	-0.175	0.1463	0.2641	None
Agathobacter faecis phage:cluster_5279	0.085	0.147	0.848	0.077	0.113	0.914	-0.154	0.2006	0.3277	None
Anaerostipes hadrus phage:cluster_5280	0.064	0.104	0.757	0.058	0.079	0.838	-0.086	0.472	0.6208	None
Agathobacter faecis phage:cluster_5282	0	0.038	0.167	0	0.059	0.305	-0.3	0.01298	0.03436	Control
Undetermined phage:cluster_5285	0	0.072	0.448	0	0.063	0.486	-0.288	0.01553	0.03967	Control
Undetermined phage:cluster_5289	0.046	0.069	0.633	0.039	0.084	0.681	-0.158	0.1899	0.3139	None
Undetermined phage:cluster_5290	0.048	0.077	0.638	0.048	0.09	0.686	-0.141	0.2408	0.3778	None
Blautia_A sp003471165 phage:cluster_5301	0	0.111	0.348	0	0.065	0.333	0.05	0.6805	0.7974	None
Blautia stercoris phage:cluster_5318	0	0.047	0.162	0	0.036	0.186	-0.051	0.6778	0.7963	None
Dorea_A longicatena phage:cluster_5319	0	0.048	0.271	0	0.025	0.267	0.002	0.9869	0.9936	None
Blautia stercoris phage:cluster_5320	0	0.055	0.233	0	0.031	0.248	0.015	0.899	0.9463	None
Coprococcus sp900066115 phage:cluster_5321	0	0.088	0.214	0	0.049	0.224	-0.017	0.8885	0.9382	None
Dorea_A longicatena_B phage:cluster_5322	0	0.051	0.243	0	0.028	0.257	-0.013	0.9141	0.9565	None
Faecalibacterium prausnitzii_G phage:cluster_5336	0	0.025	0.333	0.042	0.056	0.662	-0.676	9.706e-09	1.893e-06	Control
Phocaeicola vulgatus phage:cluster_5346	0	0.036	0.2	0	0.031	0.21	-0.031	0.7935	0.8792	None
Roseburia intestinalis phage:cluster_5360	0	0.151	0.352	0	0.134	0.395	-0.105	0.3799	0.5304	None
Escherichia coli phage:cluster_5366	0	0.644	0.452	0.03	0.363	0.543	0.092	0.4497	0.5979	None
Undetermined phage:cluster_5371	0	0.112	0.205	0	0.032	0.152	0.34	0.004526	0.01416	MASLD
Escherichia coli phage:cluster_5372	0	0.113	0.238	0	0.025	0.167	0.35	0.003574	0.01161	MASLD
Fusicatenibacter saccharivorans phage:cluster_5392	0.013	0.126	0.5	0.052	0.127	0.576	-0.21	0.07943	0.1625	None
Bacteroides uniformis phage:cluster_5404	0	0.052	0.248	0	0.041	0.305	-0.012	0.9189	0.9565	None
Phocaeicola vulgatus phage:cluster_5405	0	0.054	0.21	0	0.038	0.271	0.009	0.9409	0.9683	None
Undetermined phage:cluster_5408	0	0.048	0.286	0.054	0.09	0.529	-0.687	7.401e-09	1.893e-06	Control
Escherichia coli phage:cluster_5410	0	0.122	0.371	0	0.076	0.371	0.14	0.2475	0.3841	None
Undetermined phage:cluster_5412	0	0.027	0.248	0	0.058	0.452	-0.585	8.282e-07	1.864e-05	Control
Undetermined phage:cluster_5414	0	0.06	0.39	0.085	0.11	0.681	-0.633	7.9e-08	3.537e-06	Control
Faecalibacterium prausnitzii_G phage:cluster_5420	0.1	0.141	0.548	0.186	0.223	0.786	-0.562	2.243e-06	3.851e-05	Control
Undetermined phage:cluster_5422	0	0.091	0.205	0	0.053	0.186	0.059	0.6284	0.7518	None
Faecalibacterium prausnitzii_G phage:cluster_5438	0.049	0.121	0.51	0.152	0.191	0.757	-0.591	6.744e-07	1.715e-05	Control
Linear regression model adjusted for age, gender and BMI is applied, and the Benjamini-Hochberg method is used to calculated FDR-adjusted P values.

## Sheet: Supplementary Data 5
Supplementary Data 5. Associations of fungal genera with MASLD
Virus name	MASLD			Control			Coefficient	P	FDR	Abundant group
	Median Abundance (%)	Mean Abundance (%)	Prevalence (%)	Median Abundance(%)	Mean Abundance (%)	Prevalence (%)
Acremonium	0	0.287	0.132	0	0.074	0.096	0.17	0.166	0.429	MASLD
Alternaria	0	0.066	0.113	0	0.238	0.191	-0.354	0.004	0.038	Control
Apiotrichum	0	0.417	0.064	0	0.263	0.086	0.008	0.947	0.991	MASLD
Aspergillus	1.625	5.082	0.848	2.23	6.267	0.928	-0.342	0.005	0.042	Control
Aureobasidium	0	0.061	0.088	0	0.126	0.115	-0.089	0.473	0.662	Control
Auricularia	0	0.168	0.108	0	0.371	0.182	-0.313	0.011	0.069	Control
Candida	0.8	13.207	0.716	1.11	8.949	0.742	0.075	0.535	0.691	MASLD
Cladosporium	0.765	3.363	0.77	0.93	3.565	0.833	-0.203	0.096	0.357	Control
Clavispora	0	0.626	0.132	0	0.314	0.153	-0.119	0.331	0.579	Control
Coprinellus	0	0.026	0.034	0	0.021	0.072	-0.093	0.452	0.647	Control
Cutaneotrichosporon	0	0.094	0.103	0	0.047	0.081	0.155	0.209	0.454	MASLD
Cystobasidium	0	0.087	0.191	0	0.539	0.282	-0.274	0.026	0.112	Control
Cystofilobasidium	0	0.09	0.059	0	0.02	0.043	0.184	0.136	0.388	MASLD
Debaryomyces	0	0.954	0.24	0	0.853	0.215	0.134	0.274	0.558	MASLD
Didymella	0	0.173	0.088	0	0.086	0.086	0.077	0.53	0.691	MASLD
Exophiala	0	0.389	0.098	0	0.197	0.153	-0.16	0.197	0.454	Control
Filobasidium	0	0.036	0.088	0	0.126	0.115	-0.118	0.341	0.58	Control
Flammulina	0	0.101	0.069	0	0.133	0.072	-0.113	0.363	0.593	Control
Fomitopsis	0	0.033	0.044	0	0.094	0.153	-0.295	0.016	0.092	Control
Fungi_gen_Incertae_sedis	0.55	4.437	0.779	1.29	6.958	0.9	-0.354	0.003	0.038	Control
Fusarium	0	0.16	0.118	0	0.06	0.129	-0.08	0.51	0.691	Control
Geotrichum	0	0.471	0.167	0	0.85	0.273	-0.287	0.02	0.096	Control
Gibellulopsis	0	0.02	0.054	0	0.041	0.081	-0.196	0.113	0.388	Control
Hanseniaspora	0	0.747	0.074	0	0.371	0.167	-0.155	0.207	0.454	Control
Issatchenkia	0	0.557	0.088	0	1.231	0.201	-0.097	0.426	0.647	Control
Kazachstania	0	0.222	0.118	0	0.138	0.081	0.122	0.323	0.579	MASLD
Kodamaea	0	0.072	0.088	0	0.885	0.153	-0.182	0.139	0.388	Control
Kurtzmaniella	0	0.594	0.191	0	0.595	0.316	-0.341	0.005	0.042	Control
Lentinula	0	0.06	0.093	0	0.098	0.072	0.017	0.889	0.965	MASLD
Malassezia	0	0.489	0.363	0	0.342	0.488	-0.258	0.035	0.14	Control
Meyerozyma	0	0.03	0.078	0	0.091	0.1	-0.024	0.843	0.948	Control
Moesziomyces	0	0.175	0.132	0	0.349	0.297	-0.284	0.02	0.096	Control
Mucor	0	0.578	0.172	0	0.277	0.196	0	0.997	0.997	Control
Mycena	0	0.228	0.108	0	0	0.01	0.362	0.003	0.038	MASLD
Naganishia	0	0.03	0.088	0	0.136	0.144	-0.17	0.17	0.429	Control
Nigrospora	0	0.058	0.059	0	0.186	0.077	-0.06	0.625	0.776	Control
Occultifur	0	0.029	0.054	0	0.107	0.163	-0.433	0	0.027	Control
Paecilomyces	0	0.036	0.049	0	0.053	0.077	-0.06	0.628	0.776	Control
Papiliotrema	0	0.022	0.039	0	0.033	0.067	0.037	0.767	0.912	MASLD
Penicillium	0.46	2.4	0.716	0.91	3.953	0.813	-0.36	0.003	0.038	Control
Phaeosphaeria	0	0.031	0.029	0	0.007	0.053	-0.01	0.933	0.991	Control
Pichia	0	0.969	0.255	0	1.068	0.268	-0.119	0.33	0.579	Control
Pleurotus	0	0.252	0.078	0	0.329	0.12	0.006	0.959	0.991	MASLD
Rhizopus	0	0.123	0.137	0	0.145	0.134	-0.112	0.367	0.593	Control
Rhodotorula	0	0.497	0.304	0	1.085	0.416	-0.364	0.003	0.038	Control
Saccharomyces	5.99	30.894	0.814	5.94	25.277	0.833	0.13	0.287	0.566	MASLD
Sporobolomyces	0	0.039	0.103	0	0.027	0.053	0.157	0.202	0.454	MASLD
Starmerella	0	0.13	0.088	0	0.536	0.091	0.026	0.835	0.948	MASLD
Sterigmatomyces	0	0.08	0.142	0	0.044	0.091	0.128	0.298	0.57	MASLD
Symmetrospora	0	0.018	0.049	0	0.036	0.067	-0.188	0.129	0.388	Control
Talaromyces	0	0.385	0.147	0	0.381	0.239	-0.193	0.117	0.388	Control
Tausonia	0	0.044	0.054	0	0.088	0.072	-0.026	0.832	0.948	Control
Trichoderma	0	0.509	0.24	0	0.339	0.187	0.096	0.432	0.647	MASLD
Trichosporon	0	0.374	0.064	0	0.197	0.067	-0.044	0.722	0.875	Control
Ustilaginaceae_gen_Incertae_sedis	0	0.021	0.059	0	0.14	0.12	-0.324	0.009	0.06	Control
Vishniacozyma	0	0.176	0.147	0	0.12	0.139	0.02	0.868	0.959	MASLD
Wallemia	0	0.804	0.309	0	0.431	0.34	-0.093	0.451	0.647	Control
Wickerhamiella	0	0.135	0.113	0	0.237	0.096	-0.15	0.225	0.472	Control
Wickerhamomyces	0	0.394	0.103	0	0.117	0.091	-0.003	0.982	0.997	Control
Xeromyces	0	0.227	0.078	0	0.35	0.167	-0.098	0.421	0.647	Control
Xylodon	0	0.038	0.054	0	0.003	0.029	0.273	0.027	0.112	MASLD
Yarrowia	0	0.582	0.235	0	0.4	0.273	-0.179	0.142	0.388	Control
Zygosaccharomyces	0	0.402	0.049	0	0.054	0.053	0.076	0.538	0.691	MASLD
Linear regression model adjusted for age, gender and BMI is applied, and the Benjamini-Hochberg method is used to calculated FDR-adjusted P values.

## Sheet: Supplementary Data 6
Supplementary Data 6. External validation of MASLD-associated bacterial MAGs and vOTUs
Name	Type	Abundant group in discovry population	Qin et al.	Hoyles et al.	Kim et al.
Alistipes shahii: MAGs_1	Bacteria	Control	None	Steatosis 0	None
Gemmiger formicilis: MAGs_3	Bacteria	Control	Control	Steatosis 0	None
Ventrimonas sp003478505: MAGs_17	Bacteria	Control	None	None	None
ER4 sp000765235: MAGs_26	Bacteria	Control	Control	Steatosis 0	Control
Alistipes putredinis: MAGs_35	Bacteria	Control	Control	None	None
Blautia_A obeum: MAGs_44	Bacteria	Control	None	None	None
Escherichia coli: MAGs_67	Bacteria	MASLD	Cirrhosis	None	None
Faecalibacterium prausnitzii_G: MAGs_69	Bacteria	Control	None	None	None
Roseburia inulinivorans: MAGs_75	Bacteria	Control	None	None	None
UMGS1375 sp900066615: MAGs_77	Bacteria	Control	None	None	None
Streptococcus thermophilus: MAGs_85	Bacteria	Control	Cirrhosis	None	None
Faecalimonas phoceensis: MAGs_86	Bacteria	MASLD	Cirrhosis	None	None
Anaerotignum faecicola: MAGs_87	Bacteria	Control	None	None
Bilophila wadsworthia: MAGs_92	Bacteria	Control		None	None
Collinsella sp905215065: MAGs_93	Bacteria	Control	None	None	None
Gemmiger formicilis: MAGs_102	Bacteria	Control	Control	None	Control
UMGS1375 sp900066615: MAGs_103	Bacteria	Control	None	None	None
Bariatricus comes: MAGs_105	Bacteria	Control	None	None	Control
Agathobaculum sp003481705: MAGs_111	Bacteria	Control	Control	None	None
Collinsella sp905215065: MAGs_122	Bacteria	Control	None	None	None
Bariatricus comes: MAGs_123	Bacteria	Control	None	None	Control
Faecalibacterium prausnitzii_G: MAGs_129	Bacteria	Control	None	None	Control
Roseburia inulinivorans: MAGs_141	Bacteria	Control	None	None
Acetatifactor sp900066565: MAGs_142	Bacteria	Control	None	None	None
Roseburia inulinivorans: MAGs_152	Bacteria	Control	None	None	None
Faecalimonas phoceensis: MAGs_153	Bacteria	MASLD	Cirrhosis	None	None
Enterocloster sp001517625: MAGs_157	Bacteria	MASLD	None	None	MASLD
UMGS1375 sp900066615: MAGs_174	Bacteria	Control	None	None	None
Roseburia hominis: MAGs_175	Bacteria	Control	Control	None	None
Prevotella sp015074785: MAGs_176	Bacteria	Control	None	None	None
Alistipes putredinis: MAGs_179	Bacteria	Control	Control	None	None
Clostridium_A leptum: MAGs_184	Bacteria	Control	None	None	None
Gemmiger qucibialis: MAGs_192	Bacteria	Control	None	None	None
Bariatricus comes_A: MAGs_207	Bacteria	Control	None	None	None
UMGS1375 sp900066615: MAGs_215	Bacteria	Control	None	None	None
Oliverpabstia intestinalis: MAGs_219	Bacteria	Control			None
Prevotella copri_A: MAGs_223	Bacteria	Control	None	None
Alistipes communis: MAGs_254	Bacteria	Control	Control	None	None
UMGS1375 sp900066615: MAGs_257	Bacteria	Control	None	None	None
Gemmiger qucibialis: MAGs_263	Bacteria	Control		None	None
g__Collinsella: MAGs_266	Bacteria	Control	None	None	None
Blautia_A sp900066205: MAGs_267	Bacteria	Control	None	None	None
Prevotella sp015074785: MAGs_271	Bacteria	Control	None	None	None
g__Collinsella: MAGs_275	Bacteria	Control	None	None	None
Collinsella sp905215065: MAGs_278	Bacteria	Control	None	None	None
Alistipes communis: MAGs_280	Bacteria	Control		None	Control
Evtepia gabavorous: MAGs_287	Bacteria	Control	None	None	None
Roseburia inulinivorans: MAGs_291	Bacteria	Control	None	None
Ruminococcus_B gnavus: MAGs_296	Bacteria	MASLD	Cirrhosis	Steatosis 0	None
Roseburia inulinivorans: MAGs_308	Bacteria	Control	None	None
Roseburia hominis: MAGs_318	Bacteria	Control	Control	None	None
Alistipes putredinis: MAGs_345	Bacteria	Control	Control	None	None
Acetatifactor intestinalis: MAGs_350	Bacteria	Control	None	None
Oliverpabstia intestinalis: MAGs_351	Bacteria	Control	None		None
UMGS1375 sp900066615: MAGs_353	Bacteria	Control	None	None	None
Parabacteroides merdae: MAGs_356	Bacteria	Control	None	None	None
ER4 sp000765235: MAGs_387	Bacteria	Control	Control	None	Control
Eisenbergiella sp900066775: MAGs_391	Bacteria	Control	None	Steatosis 0	Control
Roseburia inulinivorans: MAGs_392	Bacteria	Control	None	None
Oliverpabstia intestinalis: MAGs_395	Bacteria	Control	None	None	None
Eubacterium_R sp000436835: MAGs_396	Bacteria	Control	None	None
Oliverpabstia intestinalis: MAGs_398	Bacteria	Control	None	None	None
Mediterraneibacter torques: MAGs_400	Bacteria	MASLD	Control	None	None
Agathobacter rectalis: MAGs_403	Bacteria	Control	Control	None	None
Faecalibacterium prausnitzii_G: MAGs_424	Bacteria	Control	None	None	Control
Acetatifactor sp900066565: MAGs_431	Bacteria	Control	None	None	None
Holdemanella biformis: MAGs_443	Bacteria	Control	None	None
Enterocloster sp000431375: MAGs_446	Bacteria	Control	Control	None	None
Lachnospira eligens_A: MAGs_452	Bacteria	Control	None	None	None
Acetatifactor sp900066565: MAGs_471	Bacteria	Control	None	Steatosis 0	None
Faecalibacterium prausnitzii_G: MAGs_472	Bacteria	Control	None	None	Control
Eubacterium_R sp000436835: MAGs_482	Bacteria	Control		None
UMGS1375 sp900066615: MAGs_492	Bacteria	Control	None	None	None
KLE1615 sp900066985: MAGs_499	Bacteria	Control	None		None
Roseburia inulinivorans: MAGs_510	Bacteria	Control	None	None
Roseburia inulinivorans: MAGs_516	Bacteria	Control	None	None
UMGS1375 sp900066615: MAGs_530	Bacteria	Control	None	None	None
Faecalibacterium prausnitzii_G: MAGs_547	Bacteria	Control	None	None	Control
Gemmiger sp900540775: MAGs_555	Bacteria	Control	None	None	None
Alistipes onderdonkii: MAGs_562	Bacteria	Control	None	None	None
Roseburia inulinivorans: MAGs_586	Bacteria	Control		None
Faecalibacterium prausnitzii_G: MAGs_643	Bacteria	Control	None	None	Control
Dorea formicigenerans: MAGs_658	Bacteria	Control	None	None	None
Gemmiger sp900539695: MAGs_663	Bacteria	Control	Control	None	Control
Blautia_A obeum: MAGs_664	Bacteria	Control	None	None	None
Gemmiger formicilis: MAGs_665	Bacteria	Control	Control	Steatosis 0	None
Anaerotignum faecicola: MAGs_667	Bacteria	Control	None	None
Dysosmobacter sp001916835: MAGs_674	Bacteria	Control	Control	Steatosis 0	Control
Blautia_A massiliensis: MAGs_684	Bacteria	Control	None	None	None
Roseburia inulinivorans: MAGs_689	Bacteria	Control	None	None
Prevotella sp015074785: MAGs_704	Bacteria	Control	None	None	None
Roseburia inulinivorans: MAGs_711	Bacteria	Control	None	None
Mediterraneibacter lactaris: MAGs_713	Bacteria	Control	None	None	Control
Alistipes putredinis: MAGs_719	Bacteria	Control	Control	None	None
Blautia sp900541955: MAGs_725	Bacteria	MASLD	None		None
Collinsella sp905208635: MAGs_743	Bacteria	Control	None	None	None
Prevotella sp015074785: MAGs_769	Bacteria	Control	None	None	None
Gemmiger qucibialis: MAGs_778	Bacteria	Control		None	None
Gemmiger qucibialis: MAGs_781	Bacteria	Control	None	None	None
Acetatifactor intestinalis: MAGs_783	Bacteria	Control	None	None
Coprococcus_A catus: MAGs_799	Bacteria	Control	None	None	None
Faecalibacterium sp900758465: MAGs_801	Bacteria	Control	None	None	None
Ruminococcus_B gnavus: MAGs_808	Bacteria	MASLD	Cirrhosis	Steatosis 1-3	MASLD
g__Collinsella: MAGs_814	Bacteria	Control	None	None	None
Agathobacter rectalis: MAGs_821	Bacteria	Control	None	None	None
Roseburia inulinivorans: MAGs_830	Bacteria	Control	None	None	None
Ruminococcus_B gnavus: MAGs_833	Bacteria	MASLD	Cirrhosis	Steatosis 0	None
Alistipes shahii: MAGs_843	Bacteria	Control	Control	Steatosis 0	None
Dysosmobacter sp001916835: MAGs_844	Bacteria	Control	Control	Steatosis 0	Control
CAG-83 sp000435975: MAGs_846	Bacteria	Control	Control	Steatosis 0	Control
Faecalimonas umbilicata: MAGs_851	Bacteria	MASLD	None	None	MASLD
Gemmiger qucibialis: MAGs_860	Bacteria	Control	None	None	None
Barnesiella intestinihominis: MAGs_862	Bacteria	Control	Control	None	None
Alistipes putredinis: MAGs_867	Bacteria	Control	Control	None	None
Acetatifactor intestinalis: MAGs_868	Bacteria	Control	None	None
Acetatifactor intestinalis: MAGs_872	Bacteria	Control	None	None
Blautia_A obeum: MAGs_878	Bacteria	Control	None	None	None
Prevotella sp015074785: MAGs_890	Bacteria	Control	None	None	None
Faecalibacterium prausnitzii_D: MAGs_893	Bacteria	Control	Control	None	Control
Blautia hansenii: MAGs_896	Bacteria	MASLD	None		None
Faecalimonas umbilicata: MAGs_928	Bacteria	MASLD	None
Faecalimonas umbilicata: MAGs_933	Bacteria	MASLD	None
Escherichia coli: MAGs_936	Bacteria	MASLD	Cirrhosis	None	None
Acetatifactor intestinalis: MAGs_939	Bacteria	Control	None	None
Roseburia inulinivorans: MAGs_942	Bacteria	Control	None	None	None
Blautia hansenii: MAGs_955	Bacteria	MASLD	None		MASLD
Oliverpabstia intestinalis: MAGs_964	Bacteria	Control	None		None
Faecalibacterium prausnitzii_G: MAGs_975	Bacteria	Control	None	None	Control
Anaerotignum faecicola: MAGs_980	Bacteria	Control	None	None
Alistipes onderdonkii: MAGs_996	Bacteria	Control	None	None	None
Schaedlerella glycyrrhizinilytica_A: MAGs_1004	Bacteria	MASLD	None		MASLD
Gemmiger qucibialis: MAGs_1011	Bacteria	Control	None	None	None
Enterocloster sp001517625: MAGs_1021	Bacteria	MASLD	None	None	MASLD
Collinsella sp003469185: MAGs_1025	Bacteria	Control	None	None	None
Oliverpabstia intestinalis: MAGs_1028	Bacteria	Control	None		None
Bariatricus comes: MAGs_1030	Bacteria	Control	None	None	Control
Ruminococcus_B gnavus: MAGs_1032	Bacteria	MASLD	Cirrhosis	Steatosis 0	None
Enterocloster bolteae: MAGs_1033	Bacteria	MASLD	None	None	MASLD
Faecalimonas umbilicata: MAGs_1043	Bacteria	MASLD	None		MASLD
Bariatricus comes: MAGs_1056	Bacteria	Control	None	None	Control
Gemmiger qucibialis: MAGs_1068	Bacteria	Control	None	None	None
Gemmiger qucibialis: MAGs_1076	Bacteria	Control	None	None	None
Collinsella sp003469205: MAGs_1078	Bacteria	Control	None		None
Faecalimonas umbilicata: MAGs_1084	Bacteria	MASLD	None
Blautia_A obeum: MAGs_1106	Bacteria	Control	None	None	None
Faecalimonas umbilicata: MAGs_1114	Bacteria	MASLD	None
UMGS1375 sp900066615: MAGs_1121	Bacteria	Control	None	None	None
Enterocloster clostridioformis: MAGs_1124	Bacteria	MASLD	None	None	MASLD
Faecalimonas umbilicata: MAGs_1142	Bacteria	MASLD	None
Faecalibacterium prausnitzii_G: MAGs_1144	Bacteria	Control	None	None	Control
Faecalimonas umbilicata: MAGs_1150	Bacteria	MASLD	None		MASLD
Schaedlerella glycyrrhizinilytica_A: MAGs_1152	Bacteria	MASLD	None		MASLD
Clostridium_AQ innocuum: MAGs_1154	Bacteria	MASLD	None		None
Faecalimonas umbilicata: MAGs_1158	Bacteria	MASLD	None
Barnesiella intestinihominis: MAGs_1171	Bacteria	Control	Control	None	None
Parabacteroides merdae: MAGs_1172	Bacteria	Control	None	None	None
Prevotella copri_A: MAGs_1174	Bacteria	Control	None	None
Roseburia inulinivorans: MAGs_1178	Bacteria	Control	None	None
Eubacterium_G sp000434315: MAGs_1180	Bacteria	Control	Control	None
Oliverpabstia faecicola: MAGs_1189	Bacteria	Control	None	None	None
Escherichia coli: MAGs_1201	Bacteria	MASLD	Cirrhosis	None	None
Faecalibacterium sp900540455: MAGs_1208	Bacteria	Control	None	None	None
Acetatifactor intestinalis: MAGs_1212	Bacteria	Control	None	None
Faecalibacterium prausnitzii_E: MAGs_1213	Bacteria	Control	None	Steatosis 0	Control
Prevotella sp015074785: MAGs_1226	Bacteria	Control	None	None	None
Blautia_A obeum: MAGs_1232	Bacteria	Control	None	None	None
Copromonas sp900066535: MAGs_1260	Bacteria	Control	None
Blautia_A obeum: MAGs_1274	Bacteria	Control	None	None	None
Blautia_A obeum: MAGs_1275	Bacteria	Control	None	None	None
Acetatifactor intestinalis: MAGs_1285	Bacteria	Control	None	None
Faecalibacterium prausnitzii_F: MAGs_1290	Bacteria	Control	Control	None	Control
Faecalibacterium prausnitzii_D: MAGs_1309	Bacteria	Control	Control	None	Control
Faecalimonas umbilicata: MAGs_1334	Bacteria	MASLD	None
Faecalibacterium prausnitzii_G phage:cluster_14	Virus	Control	None	None	None
Faecalibacterium prausnitzii_D phage:cluster_40	Virus	Control	Control	None	None
Undetermined phage:cluster_55	Virus	Control			None
Faecalibacterium prausnitzii_G phage:cluster_68	Virus	Control	None	None	None
Eisenbergiella sp900066775 phage:cluster_74	Virus	Control		None
Copromonas sp900066535 phage:cluster_86	Virus	Control	Control	None	None
Roseburia intestinalis phage:cluster_96	Virus	Control	None	None	None
Anaerotignum faecicola phage:cluster_97	Virus	Control	None	None	None
Acetatifactor sp900066565 phage:cluster_98	Virus	Control	None	None	None
Acetatifactor sp900066565 phage:cluster_99	Virus	Control	Control	None	None
Prevotella sp015074785 phage:cluster_126	Virus	Control	None	None	None
Fusicatenibacter saccharivorans phage:cluster_147	Virus	Control	Control	None	None
Gemmiger sp900539695 phage:cluster_155	Virus	Control	None	None	None
Undetermined phage:cluster_163	Virus	Control	Control	None	None
Anaerostipes hadrus phage:cluster_179	Virus	Control	Control	Steatosis 0	None
Undetermined phage:cluster_194	Virus	Control	None	None
Undetermined phage:cluster_250	Virus	Control	Control	Steatosis 0	Control
Acetatifactor intestinalis phage:cluster_251	Virus	Control	None	None	None
Undetermined phage:cluster_253	Virus	Control	Control	None	None
Undetermined phage:cluster_278	Virus	Control	Control	None	None
Faecalibacterium prausnitzii_G phage:cluster_290	Virus	Control	None	None
Faecalibacterium prausnitzii_D phage:cluster_305	Virus	Control		None	None
Eisenbergiella sp900066775 phage:cluster_323	Virus	Control	Control	None	None
Dialister sp900538805 phage:cluster_342	Virus	Control		None	None
Gemmiger qucibialis phage:cluster_374	Virus	Control	None	None	None
Undetermined phage:cluster_392	Virus	Control	None	None	None
Undetermined phage:cluster_397	Virus	Control	None	None	None
Enterocloster clostridioformis phage:cluster_405	Virus	Control		None	None
Agathobacter faecis phage:cluster_412	Virus	Control	None	None	None
Agathobacter faecis phage:cluster_419	Virus	Control		None	None
Undetermined phage:cluster_453	Virus	MASLD		None
Faecalibacterium prausnitzii_F phage:cluster_474	Virus	Control		None	None
Undetermined phage:cluster_517	Virus	Control	None	None	None
Phascolarctobacterium_A succinatutens_A phage:cluster_518	Virus	Control	None	None	None
Undetermined phage:cluster_519	Virus	Control	None	None	None
Lachnospira sp000436475 phage:cluster_522	Virus	Control	None
Undetermined phage:cluster_524	Virus	Control	Control	None	None
Undetermined phage:cluster_531	Virus	Control	Control	None	None
Undetermined phage:cluster_533	Virus	Control	Control	None	None
Eisenbergiella sp900066775 phage:cluster_543	Virus	Control		None	None
Flavonifractor plautii phage:cluster_552	Virus	Control	Control	Steatosis 0	Control
Eisenbergiella sp900066775 phage:cluster_561	Virus	Control		None
Faecalibacterium prausnitzii_E phage:cluster_583	Virus	Control	None	None	None
Lawsonibacter sp900066825 phage:cluster_586	Virus	Control		None
Undetermined phage:cluster_609	Virus	Control		None	None
Undetermined phage:cluster_618	Virus	Control	Control	Steatosis 0
Acetatifactor intestinalis phage:cluster_623	Virus	Control	Control	Steatosis 0	None
Escherichia coli phage:cluster_679	Virus	MASLD		None
Ruminococcus_C sp000433635 phage:cluster_694	Virus	Control		None
Faecalibacterium prausnitzii_D phage:cluster_704	Virus	Control	Control	None	None
Undetermined phage:cluster_719	Virus	Control		None
Undetermined phage:cluster_722	Virus	Control		None	None
Undetermined phage:cluster_737	Virus	Control		Steatosis 0	None
Undetermined phage:cluster_761	Virus	Control	None	None	None
Undetermined phage:cluster_768	Virus	Control		None	None
Undetermined phage:cluster_775	Virus	Control	None	None	None
Faecalibacterium prausnitzii_G phage:cluster_794	Virus	Control	None	None	None
Undetermined phage:cluster_802	Virus	Control	None	None	None
Undetermined phage:cluster_817	Virus	Control	None	None	None
Faecalibacterium prausnitzii_D phage:cluster_829	Virus	Control	Control	None	None
Faecalibacterium prausnitzii_E phage:cluster_847	Virus	Control	None	None	None
Faecalibacterium prausnitzii_D phage:cluster_896	Virus	Control	None	None	None
Agathobacter faecis phage:cluster_903	Virus	Control	None	None	None
Undetermined phage:cluster_956	Virus	Control	None
Gemmiger formicilis phage:cluster_1020	Virus	Control	None	None	None
Undetermined phage:cluster_1023	Virus	Control	Control	None	None
Undetermined phage:cluster_1038	Virus	Control	Control	Steatosis 0	None
Faecalibacterium sp900540455 phage:cluster_1045	Virus	Control		None
Faecalibacterium prausnitzii_G phage:cluster_1064	Virus	Control		None	None
Undetermined phage:cluster_1076	Virus	MASLD	None	None	None
Undetermined phage:cluster_1125	Virus	Control	Control	None	None
Faecalibacterium prausnitzii_D phage:cluster_1148	Virus	Control	Control	None	None
Faecalibacterium prausnitzii_D phage:cluster_1149	Virus	Control	Control	None	None
CAG-127 sp900319515 phage:cluster_1151	Virus	Control		None
Fusicatenibacter saccharivorans phage:cluster_1155	Virus	Control		None	None
Faecalibacterium prausnitzii_D phage:cluster_1187	Virus	Control	None	Steatosis 0	None
Bariatricus comes phage:cluster_1194	Virus	MASLD	None	Steatosis 0	None
Faecalibacterium prausnitzii_G phage:cluster_1224	Virus	Control		None	None
Ruminiclostridium_E siraeum phage:cluster_1227	Virus	Control	None	None	None
Akkermansia muciniphila phage:cluster_1230	Virus	Control	None	None	None
Blautia_A sp003471165 phage:cluster_1262	Virus	Control
Alistipes onderdonkii phage:cluster_1271	Virus	Control	Control	None	None
Faecalibacterium prausnitzii_G phage:cluster_1289	Virus	Control
Fusicatenibacter saccharivorans phage:cluster_1311	Virus	Control	None	None	None
Undetermined phage:cluster_1329	Virus	Control	Control	None	None
Dysosmobacter sp001916835 phage:cluster_1336	Virus	Control	Control	Steatosis 0	None
Faecalibacterium sp900540455 phage:cluster_1369	Virus	Control	None	None	None
Dorea formicigenerans phage:cluster_1375	Virus	Control	Control	None	None
Faecalibacterium prausnitzii_D phage:cluster_1411	Virus	Control	None	None	None
Faecalibacterium prausnitzii_D phage:cluster_1412	Virus	Control	Control	None	None
Undetermined phage:cluster_1420	Virus	Control	None	Steatosis 0	None
Undetermined phage:cluster_1423	Virus	Control	None	None	None
Undetermined phage:cluster_1424	Virus	Control	Control	None	None
Undetermined phage:cluster_1425	Virus	Control	Control	None	None
Faecalibacterium prausnitzii_G phage:cluster_1441	Virus	Control		None	None
Fusicatenibacter saccharivorans phage:cluster_1447	Virus	Control	Control	None	None
Fusicatenibacter saccharivorans phage:cluster_1459	Virus	Control	None	None	None
Undetermined phage:cluster_1473	Virus	Control		None	None
Faecalibacterium prausnitzii_D phage:cluster_1474	Virus	Control	None	None	None
Dorea_A longicatena phage:cluster_1483	Virus	Control	Control	None	None
Faecalibacterium prausnitzii_G phage:cluster_1575	Virus	Control	None	None	None
Faecalibacterium prausnitzii_G phage:cluster_1630	Virus	Control	None	None	None
Blautia_A massiliensis phage:cluster_1678	Virus	Control
Faecalibacterium sp900540455 phage:cluster_1681	Virus	Control	None	None	None
Undetermined phage:cluster_1690	Virus	Control	None	None	None
Undetermined phage:cluster_1716	Virus	Control	Control	None	None
Dysosmobacter sp001916835 phage:cluster_1722	Virus	Control	Control	Steatosis 0	None
Fusicatenibacter saccharivorans phage:cluster_1726	Virus	Control		None
Ruminococcus_B gnavus phage:cluster_1799	Virus	MASLD		None	MASLD
Gemmiger formicilis phage:cluster_1809	Virus	Control	None	None	None
Dysosmobacter sp001916835 phage:cluster_1832	Virus	Control	Control	Steatosis 0	None
Phocaeicola plebeius_A phage:cluster_1873	Virus	Control	None	None	None
Gemmiger formicilis phage:cluster_1889	Virus	Control		None	None
Eisenbergiella sp900066775 phage:cluster_1897	Virus	Control		None	None
Eisenbergiella sp900066775 phage:cluster_1901	Virus	Control	None	None	None
Agathobaculum butyriciproducens phage:cluster_1912	Virus	Control		Steatosis 0	None
Undetermined phage:cluster_1919	Virus	Control	Control	None	None
Undetermined phage:cluster_1920	Virus	Control	Control	None	None
Faecalibacterium prausnitzii_D phage:cluster_1921	Virus	Control	Control	None	None
Undetermined phage:cluster_1940	Virus	Control	Control	None	None
Faecalibacterium prausnitzii_G phage:cluster_1951	Virus	Control		None	None
Undetermined phage:cluster_1961	Virus	Control	Control	None	None
Fusicatenibacter saccharivorans phage:cluster_2006	Virus	Control	None	None	None
Fusicatenibacter saccharivorans phage:cluster_2062	Virus	Control	None	None	None
Undetermined phage:cluster_2104	Virus	Control	None	None	None
Blautia_A sp003471165 phage:cluster_2107	Virus	MASLD		None	None
Eisenbergiella sp900066775 phage:cluster_2138	Virus	Control
Undetermined phage:cluster_2220	Virus	MASLD		None
Bariatricus comes phage:cluster_2262	Virus	Control		None	None
Escherichia coli phage:cluster_2289	Virus	MASLD		None
Undetermined phage:cluster_2364	Virus	Control	None	None	None
Blautia hansenii phage:cluster_2400	Virus	MASLD
Undetermined phage:cluster_2416	Virus	MASLD		None	None
Undetermined phage:cluster_2468	Virus	Control		None	None
Fusicatenibacter saccharivorans phage:cluster_2505	Virus	Control		None	Control
Acetatifactor intestinalis phage:cluster_2518	Virus	Control	Control	Steatosis 0	Control
Enterocloster sp900541315 phage:cluster_2519	Virus	Control	None	None	None
Escherichia coli phage:cluster_2529	Virus	MASLD
Faecalibacterium prausnitzii_D phage:cluster_2564	Virus	Control	Control	None	None
Undetermined phage:cluster_2581	Virus	Control	None	Steatosis 0	None
Dysosmobacter sp001916835 phage:cluster_2606	Virus	Control	Control	Steatosis 0	None
Gemmiger formicilis phage:cluster_2613	Virus	Control		None	None
Undetermined phage:cluster_2630	Virus	Control		None	None
Faecalibacterium prausnitzii_E phage:cluster_2686	Virus	Control	None
Faecalibacterium prausnitzii_D phage:cluster_2734	Virus	Control	None	None	None
Undetermined phage:cluster_2800	Virus	Control		None
Faecalibacterium prausnitzii_G phage:cluster_2801	Virus	Control	None	None	None
Dorea_A longicatena phage:cluster_2871	Virus	MASLD	None	None	MASLD
Fusicatenibacter saccharivorans phage:cluster_2873	Virus	MASLD	Cirrhosis	None	None
Blautia_A massiliensis phage:cluster_2874	Virus	MASLD	Cirrhosis	None	None
Undetermined phage:cluster_2952	Virus	Control		None	None
Prevotella sp015074785 phage:cluster_2955	Virus	Control		None
Prevotella sp015074785 phage:cluster_3115	Virus	Control	None	None
Fusicatenibacter saccharivorans phage:cluster_3162	Virus	Control
Undetermined phage:cluster_3170	Virus	Control	None	None	None
Faecalimonas umbilicata phage:cluster_3171	Virus	MASLD
Acetatifactor intestinalis phage:cluster_3180	Virus	Control		Steatosis 0	None
Fusicatenibacter saccharivorans phage:cluster_3193	Virus	Control		None	None
Escherichia coli phage:cluster_3198	Virus	MASLD		None
Undetermined phage:cluster_3242	Virus	Control	Control	None	None
Undetermined phage:cluster_3249	Virus	Control	Control	None	None
Phocaeicola plebeius_A phage:cluster_3304	Virus	Control	None	None	None
UBA1417 sp003531055 phage:cluster_3360	Virus	Control		Steatosis 0
Phocaeicola plebeius_A phage:cluster_3366	Virus	Control	None	None	None
Phocaeicola plebeius_A phage:cluster_3367	Virus	Control	None	None	None
Phocaeicola plebeius_A phage:cluster_3368	Virus	Control	None	None	None
Phocaeicola plebeius_A phage:cluster_3369	Virus	Control	None	None	None
Phocaeicola plebeius_A phage:cluster_3370	Virus	Control	None	None	None
Phocaeicola plebeius_A phage:cluster_3371	Virus	Control	Control	None	None
Phocaeicola plebeius_A phage:cluster_3372	Virus	Control	None	None	None
Alistipes putredinis phage:cluster_3373	Virus	Control	None	None	None
Phocaeicola plebeius_A phage:cluster_3374	Virus	Control	None	None	None
Phocaeicola plebeius_A phage:cluster_3375	Virus	Control	None	None	None
Undetermined phage:cluster_3380	Virus	Control	Control	None	None
Faecalibacterium prausnitzii_E phage:cluster_3410	Virus	Control	None	None	None
Blautia_A faecis phage:cluster_3419	Virus	Control
Faecalibacterium prausnitzii_G phage:cluster_3447	Virus	Control	None	None	None
Faecalibacterium prausnitzii_G phage:cluster_3500	Virus	Control	None	None
KLE1615 sp900066985 phage:cluster_3530	Virus	Control
Undetermined phage:cluster_3546	Virus	Control
Enterocloster sp900541315 phage:cluster_3567	Virus	Control	None	None	None
Faecalibacterium prausnitzii_G phage:cluster_3577	Virus	Control	None	None	None
Undetermined phage:cluster_3615	Virus	Control	Control	Steatosis 0	None
Faecalibacterium sp900540455 phage:cluster_3617	Virus	Control	None	None	None
Phocaeicola plebeius_A phage:cluster_3713	Virus	Control	None	None	None
Paraprevotella clara phage:cluster_3714	Virus	Control	None	None	None
Enterocloster clostridioformis phage:cluster_3722	Virus	Control	None	None	None
Undetermined phage:cluster_3768	Virus	Control	Control	None	None
Undetermined phage:cluster_3796	Virus	Control	None	None	None
Agathobacter faecis phage:cluster_3798	Virus	Control		None	None
Faecalibacterium prausnitzii_D phage:cluster_3821	Virus	Control		None	None
Faecalibacterium prausnitzii_G phage:cluster_3829	Virus	Control	None	None	None
Blautia sp000432195 phage:cluster_3847	Virus	MASLD			MASLD
Faecalibacterium prausnitzii_E phage:cluster_3857	Virus	Control
Undetermined phage:cluster_3927	Virus	Control		Steatosis 0	None
Alistipes putredinis phage:cluster_3976	Virus	Control	Control	None	None
Blautia_A sp003471165 phage:cluster_4015	Virus	Control		None	None
Gemmiger qucibialis phage:cluster_4044	Virus	Control		None	None
Prevotella copri_A phage:cluster_4100	Virus	Control		None	None
Undetermined phage:cluster_4124	Virus	Control
Undetermined phage:cluster_4132	Virus	Control	None	None	None
Undetermined phage:cluster_4138	Virus	Control		None
Undetermined phage:cluster_4143	Virus	Control		Steatosis 0	None
Escherichia coli phage:cluster_4242	Virus	MASLD
Gemmiger formicilis phage:cluster_4247	Virus	Control	Control	None	None
Undetermined phage:cluster_4309	Virus	Control	Control	None	None
ER4 sp000765235 phage:cluster_4407	Virus	Control	Control	None	None
Undetermined phage:cluster_4415	Virus	Control	None	None	None
Faecalibacterium prausnitzii_G phage:cluster_4422	Virus	Control	None	None	None
Faecalibacterium prausnitzii_D phage:cluster_4425	Virus	Control	Control	None	None
Undetermined phage:cluster_4462	Virus	Control	Control	None	None
Agathobacter faecis phage:cluster_4491	Virus	Control
Gemmiger qucibialis phage:cluster_4534	Virus	Control	Control	None
Fusicatenibacter saccharivorans phage:cluster_4574	Virus	Control	None	None	None
Undetermined phage:cluster_4585	Virus	Control	Control	Steatosis 0	None
Faecalibacterium prausnitzii_D phage:cluster_4678	Virus	Control		None	None
Anaerobutyricum hallii phage:cluster_4740	Virus	Control	None	None	None
Blautia stercoris phage:cluster_4806	Virus	Control	None	None	None
Eisenbergiella sp900066775 phage:cluster_4811	Virus	Control		None	None
Undetermined phage:cluster_4836	Virus	Control	Control	None	None
Undetermined phage:cluster_4846	Virus	Control	None	None	None
Agathobacter faecis phage:cluster_4884	Virus	Control	None	None	None
Catenibacterium sp000437715 phage:cluster_4939	Virus	Control	None	None
Faecalibacterium prausnitzii_G phage:cluster_5033	Virus	Control	None	None	None
Faecalibacterium prausnitzii_D phage:cluster_5076	Virus	Control		None	None
Undetermined phage:cluster_5121	Virus	Control	None	None	None
Faecalibacterium prausnitzii_E phage:cluster_5137	Virus	Control	None	None	None
Ruminococcus_C sp000433635 phage:cluster_5151	Virus	Control		None
Faecalibacterium prausnitzii_G phage:cluster_5177	Virus	Control	None	None	None
Undetermined phage:cluster_5232	Virus	Control		None	None
Gemmiger formicilis phage:cluster_5270	Virus	Control		None	None
Gemmiger formicilis phage:cluster_5271	Virus	Control		None	None
Gemmiger formicilis phage:cluster_5276	Virus	Control
Agathobacter faecis phage:cluster_5282	Virus	Control		Steatosis 0	None
Undetermined phage:cluster_5285	Virus	Control		None	None
Faecalibacterium prausnitzii_G phage:cluster_5336	Virus	Control	None	None	None
Undetermined phage:cluster_5371	Virus	MASLD		None
Escherichia coli phage:cluster_5372	Virus	MASLD		None
Undetermined phage:cluster_5408	Virus	Control	None	None	None
Undetermined phage:cluster_5412	Virus	Control	Control	None	None
Undetermined phage:cluster_5414	Virus	Control	Control	None	None
Faecalibacterium prausnitzii_G phage:cluster_5420	Virus	Control	None	Steatosis 0	None
Faecalibacterium prausnitzii_G phage:cluster_5438	Virus	Control	None	None	None

## Sheet: Supplementary Data 7
Supplementary Data 7. Associations of bacteria growth rate with MASLD
Bacteria name	Mean PTRs (in MASLD)	Mean PTRs (in control)	Coeffcient	P	FDR	Group (with high PTRs)	Abundant group (estimated by relative abundance)
Alistipes shahii: MAGs_1	0.805	0.669	0.146	7.552e-07	1.208e-05	MASLD	Control
Gemmiger formicilis: MAGs_3	0.751	0.613	0.155	6.697e-09	3.482e-07	MASLD	Control
Bacteroides fragilis_A: MAGs_4	0.66	0.511	0.2	0.0001471	0.0007843	MASLD	None
Coprobacter fastidiosus: MAGs_8	0.605	0.521	0.107	0.005221	0.01375	None	None
Coprococcus sp900066115: MAGs_12	0.66	0.629	0.213	0.00551	0.01433	None	None
Mediterraneibacter lactaris: MAGs_14	0.817	0.734	0.083	0.008672	0.02073	None	None
Ruminococcus_D bicirculans: MAGs_16	0.613	0.518	0.137	0.0002425	0.001173	None	None
UBA1417 sp003531055: MAGs_29	0.867	0.756	0.078	0.02727	0.05203	None	None
Anaerotignum faecicola: MAGs_34	0.843	0.739	0.106	0.002029	0.006698	None	None
Alistipes putredinis: MAGs_35	0.719	0.573	0.171	2.916e-07	6.74e-06	MASLD	Control
Akkermansia muciniphila: MAGs_38	0.632	0.536	0.108	0.03709	0.06651	None	None
Roseburia intestinalis: MAGs_47	0.698	0.624	0.039	0.08734	0.1387	None	None
Bacteroides eggerthii: MAGs_66	0.838	0.802	0.008	0.914	0.9229	None	None
Faecalibacterium prausnitzii_G: MAGs_69	0.969	0.851	0.13	1.545e-06	2.009e-05	MASLD	Control
Streptococcus thermophilus: MAGs_85	1.185	0.934	0.26	2.17e-06	2.375e-05	MASLD	Control
Bilophila wadsworthia: MAGs_92	0.897	0.813	0.07	9.305e-05	0.0005231	MASLD	Control
CAG-238 sp900542245: MAGs_106	0.531	0.491	0.037	0.5427	0.6069	None	None
Alistipes_A ihumii: MAGs_107	0.672	0.488	0.172	0.0003176	0.001437	None	None
Agathobaculum sp003481705: MAGs_111	0.865	0.755	0.111	0.000732	0.002985	None	Control
Phocaeicola massiliensis: MAGs_116	0.712	0.609	0.103	0.0004507	0.001953	None	None
Bifidobacterium longum: MAGs_118	0.547	0.778	-0.357	0.07516	0.1241	None	None
Blautia_A massiliensis: MAGs_120	0.972	0.913	0.04	0.2228	0.2933	None	None
Bifidobacterium longum: MAGs_126	0.804	0.632	0.295	0.03636	0.06651	None	None
Acetatifactor sp900066565: MAGs_142	0.545	0.506	0.041	0.1085	0.1672	None	Control
Faecalimonas phoceensis: MAGs_153	0.782	0.633	0.121	0.0002801	0.001324	None	MASLD
Blautia_A sp003471165: MAGs_154	2.931	2.784	0.109	0.4614	0.5422	None	None
Enterocloster sp001517625: MAGs_157	0.971	0.825	0.124	2.643e-06	2.499e-05	MASLD	MASLD
Megamonas funiformis: MAGs_158	1.293	1.05	0.182	0.08244	0.1329	None	None
Roseburia hominis: MAGs_175	0.746	0.608	0.119	2.811e-05	0.0001886	MASLD	Control
Ruminococcus_E bromii_B: MAGs_181	1.17	1.077	0.074	0.003359	0.009982	None	None
Bifidobacterium adolescentis: MAGs_182	0.874	0.702	0.193	2.214e-07	5.757e-06	MASLD	None
Clostridium_A leptum: MAGs_184	0.534	0.456	0.035	0.3855	0.4654	None	Control
NSJ-61 sp003433845: MAGs_198	0.672	0.654	0.009	0.7894	0.8414	None	None
Sutterella wadsworthensis_A: MAGs_206	1.08	0.957	0.06	0.5291	0.6014	None	None
Bariatricus comes_A: MAGs_207	1.947	1.932	0.048	0.4179	0.499	None	Control
Bifidobacterium pseudocatenulatum: MAGs_216	1.197	1.076	0.15	0.02072	0.04226	None	None
Oliverpabstia intestinalis: MAGs_219	0.844	0.753	0.115	0.0008811	0.003458	None	Control
Prevotella copri_A: MAGs_223	0.707	0.791	-0.08	0.3542	0.4333	None	Control
CAG-217 sp000436335: MAGs_232	0.627	0.619	-0.012	0.8814	0.8995	None	None
Senegalimassilia anaerobia: MAGs_233	0.89	0.762	0.208	0.003768	0.01049	None	None
Alistipes communis: MAGs_254	0.742	0.614	0.133	0.004331	0.01185	None	Control
Butyribacter sp003149875: MAGs_262	0.603	0.478	0.126	0.01042	0.02435	None	None
Eubacterium_F sp003491505: MAGs_264	0.691	0.612	0.065	0.1773	0.2549	None	None
Blautia_A sp900066205: MAGs_267	2.032	2.056	-0.042	0.8726	0.8985	None	Control
CAG-217 sp000436335: MAGs_277	0.648	0.602	-0.002	0.9786	0.9786	None	None
Collinsella sp905215065: MAGs_278	0.919	0.853	0.05	0.5206	0.5982	None	Control
Parabacteroides goldsteinii: MAGs_284	0.731	0.794	-0.065	0.08109	0.1318	None	None
Alistipes_A pullistercoris: MAGs_285	0.643	0.489	0.157	6.146e-05	0.0003551	MASLD	None
Ventricola sp900542395: MAGs_286	0.815	0.717	0.09	0.2121	0.2846	None	None
Evtepia gabavorous: MAGs_287	0.783	0.617	0.175	5.458e-05	0.0003243	MASLD	Control
Bifidobacterium longum: MAGs_290	0.839	0.654	0.216	0.0005024	0.00209	None	None
Enterocloster sp900541315: MAGs_293	1.879	1.83	-0.015	0.9094	0.9227	None	None
Flavonifractor plautii: MAGs_302	0.823	0.648	0.177	6.239e-10	6.489e-08	MASLD	None
Sellimonas intestinalis: MAGs_307	0.595	0.509	0.106	0.003586	0.01036	None	None
Phascolarctobacterium faecium: MAGs_311	0.69	0.61	0.08	0.03363	0.06302	None	None
Clostridium_AP sp000509125: MAGs_312	0.537	0.554	0.03	0.532	0.6014	None	None
Ruthenibacterium lactatiformans: MAGs_313	0.535	0.438	0.122	3.396e-07	7.064e-06	MASLD	None
Bifidobacterium bifidum: MAGs_316	0.831	0.625	0.164	0.02062	0.04226	None	None
Ruminococcus_E sp905215855: MAGs_317	2.476	2.308	0.101	0.1805	0.2555	None	None
Dialister hominis: MAGs_320	0.764	0.594	0.137	0.01913	0.04018	None	None
Megamonas funiformis: MAGs_323	1.565	1.305	0.222	0.02094	0.04229	None	None
Desulfovibrio sp900556755: MAGs_331	0.853	0.812	0.067	0.2212	0.293	None	None
UBA11524 sp000437595: MAGs_336	0.844	0.718	0.125	0.02034	0.04226	None	None
UBA11774 sp003507655: MAGs_337	0.668	0.546	0.097	0.03325	0.06288	None	None
Sutterella wadsworthensis: MAGs_343	0.88	0.771	0.1	0.08485	0.1358	None	None
UMGS1375 sp900066615: MAGs_353	1.051	0.95	0.109	3.963e-07	7.495e-06	MASLD	Control
CAG-177 sp003514385: MAGs_354	0.743	0.596	0.154	0.01159	0.02593	None	None
Parabacteroides merdae: MAGs_356	0.703	0.586	0.106	5.928e-06	4.742e-05	MASLD	Control
Parasutterella excrementihominis: MAGs_361	0.638	0.506	0.122	0.003099	0.009341	None	None
Enterobacter hormaechei_A: MAGs_363	1.083	0.996	0.081	0.6442	0.7015	None	None
Bacteroides uniformis: MAGs_366	0.695	0.593	0.087	1.32e-07	3.922e-06	MASLD	None
Collinsella sp900541855: MAGs_376	0.755	0.62	0.156	0.1274	0.1921	None	None
Bacteroides intestinigallinarum: MAGs_381	1.441	1.411	0.017	0.5955	0.6519	None	None
ER4 sp000765235: MAGs_387	0.807	0.695	0.111	0.001932	0.00664	None	Control
Eisenbergiella sp900066775: MAGs_391	0.79	0.677	0.113	0.0079	0.01933	None	Control
Mediterraneibacter torques: MAGs_400	0.827	0.655	0.178	4.143e-11	8.616e-09	MASLD	MASLD
Negativibacillus sp000435195: MAGs_401	0.917	0.889	0.053	0.239	0.3127	None	None
Schaedlerella sp900066545: MAGs_402	1.013	0.952	0.037	0.3479	0.4282	None	None
Phocaeicola coprocola: MAGs_405	0.802	0.66	0.148	1.379e-05	0.0001024	MASLD	None
CAG-217 sp000436335: MAGs_412	0.547	0.634	-0.048	0.5891	0.6483	None	None
Lachnospira sp000437735: MAGs_414	0.878	0.742	0.126	0.01714	0.03675	None	None
Megamonas funiformis: MAGs_422	1.471	1.247	0.082	0.4198	0.499	None	None
Ruminococcus_D bicirculans: MAGs_425	0.592	0.567	0.014	0.8009	0.8414	None	None
Bifidobacterium pseudocatenulatum: MAGs_429	0.868	0.736	0.135	3.229e-06	2.92e-05	MASLD	None
Holdemanella biformis: MAGs_443	0.925	0.863	0.094	0.2716	0.3487	None	Control
Collinsella sp003458415: MAGs_445	1.199	1.005	0.218	0.2209	0.293	None	None
Eubacterium_G ventriosum: MAGs_453	0.898	0.728	0.144	4.517e-05	0.0002936	MASLD	None
Phascolarctobacterium faecium: MAGs_466	0.717	0.611	0.091	0.002061	0.006699	None	None
CAG-127 sp900319515: MAGs_468	1.69	1.915	-0.291	0.0673	0.1129	None	None
CAG-274 sp900545305: MAGs_470	1.086	0.984	0.037	0.5203	0.5982	None	None
Parabacteroides distasonis: MAGs_474	0.779	0.669	0.118	4.83e-09	3.349e-07	MASLD	None
Bifidobacterium pseudocatenulatum: MAGs_479	1.096	0.957	0.167	0.007045	0.01745	None	None
Phocaeicola plebeius_A: MAGs_487	0.867	0.803	0.106	0.02369	0.04623	None	None
Lachnospira eligens_A: MAGs_491	0.639	0.507	0.118	0.02596	0.05	None	None
Butyribacter intestini: MAGs_498	0.842	0.727	0.104	0.003783	0.01049	None	None
Gemmiger qucibialis: MAGs_502	0.778	0.638	0.137	2.127e-06	2.375e-05	MASLD	None
Enterocloster citroniae: MAGs_506	0.491	0.454	0.021	0.3399	0.4208	None	None
Roseburia inulinivorans: MAGs_516	0.854	0.74	0.093	6.213e-06	4.787e-05	MASLD	Control
Phocaeicola vulgatus: MAGs_518	0.826	0.774	0.033	0.2093	0.2826	None	None
Paraprevotella clara: MAGs_538	0.648	0.563	0.08	0.05404	0.09368	None	None
Coprococcus eutactus_A: MAGs_539	0.802	0.593	0.191	0.04821	0.08427	None	None
Lachnospira eligens_A: MAGs_545	0.915	0.76	0.104	0.1345	0.1998	None	None
Parabacteroides faecis: MAGs_552	0.592	0.556	0.033	0.3871	0.4654	None	None
RUG115 sp900066395: MAGs_553	0.674	0.577	0.086	0.03686	0.06651	None	None
Fimenecus sp000432435: MAGs_564	0.739	0.553	0.143	0.003772	0.01049	None	None
Megamonas funiformis: MAGs_567	1.22	1.203	-0.038	0.5701	0.6308	None	None
Ruminococcus_C sp000433635: MAGs_582	1.272	1.171	0.081	0.101	0.1579	None	None
Paraprevotella xylaniphila: MAGs_623	0.892	1.037	-0.138	0.3134	0.3951	None	None
Lachnospira eligens_A: MAGs_627	1.126	1.006	0.096	0.1791	0.2552	None	None
CAG-127 sp900319515: MAGs_653	0.972	0.971	-0.006	0.9371	0.9416	None	None
Dorea formicigenerans: MAGs_658	0.851	0.727	0.1	2.312e-06	2.404e-05	MASLD	Control
Gemmiger sp900539695: MAGs_663	0.751	0.659	0.102	0.0004764	0.002022	None	Control
Ruminococcus_E sp003526955: MAGs_682	1.147	1.009	0.022	0.8189	0.8559	None	None
Lachnospira sp000436535: MAGs_690	0.823	0.747	0.102	0.2477	0.322	None	None
Eubacterium_R sp000436835: MAGs_695	1.166	0.969	0.211	0.002794	0.008545	None	None
Prevotella sp015074785: MAGs_704	0.79	0.739	0.053	0.07775	0.1273	None	Control
Eubacterium_G sp000435815: MAGs_707	0.972	0.774	0.181	0.0002266	0.001122	MASLD	None
CAG-127 sp900319515: MAGs_714	0.792	0.727	0.031	0.4976	0.5782	None	None
CAG-217 sp000436335: MAGs_720	0.728	0.659	0.142	0.1249	0.191	None	None
Blautia sp900541955: MAGs_725	0.868	0.702	0.11	0.01148	0.02593	None	MASLD
Butyribacter sp003529475: MAGs_734	0.706	0.562	0.129	0.01152	0.02593	None	None
Lachnospira sp900316325: MAGs_739	0.853	0.719	0.098	0.09217	0.1452	None	None
Collinsella sp905208635: MAGs_743	1.317	1.2	0.119	0.01568	0.03398	None	Control
Blautia_A sp900066335: MAGs_751	1.196	1.145	0.1	0.193	0.2681	None	None
Bifidobacterium longum: MAGs_788	1.07	0.911	0.139	0.0612	0.1042	None	None
Coprococcus_A catus: MAGs_799	0.887	0.805	0.048	0.1946	0.2681	None	Control
Fusicatenibacter saccharivorans: MAGs_800	1.028	0.901	0.119	3.338e-08	1.157e-06	MASLD	None
Faecalibacterium sp900758465: MAGs_801	2.249	2.162	0.145	0.3602	0.4381	None	Control
Lachnospira sp900316325: MAGs_803	0.905	0.782	0.124	0.1362	0.2008	None	None
g__Collinsella: MAGs_814	1.263	1.094	0.233	0.0144	0.03187	None	Control
CAG-274 sp000432155: MAGs_815	1.178	1.024	0.136	0.009745	0.02303	None	None
Mesosutterella multiformis: MAGs_820	1.323	1.113	0.222	0.309	0.3919	None	None
Agathobacter rectalis: MAGs_821	0.741	0.659	0.074	4.711e-05	0.000297	MASLD	Control
Bacteroides fragilis: MAGs_837	0.695	0.567	0.112	8.362e-07	1.242e-05	MASLD	None
Alistipes_A indistinctus: MAGs_840	0.577	0.456	0.141	0.0009309	0.003586	None	None
Dysosmobacter sp001916835: MAGs_844	0.765	0.689	0.065	0.04485	0.07905	None	Control
CAG-83 sp000435975: MAGs_846	1.232	1.444	-0.055	0.7481	0.8063	None	Control
Faecalibacterium prausnitzii_D: MAGs_893	1.004	0.866	0.105	0.06163	0.1042	None	Control
Blautia hansenii: MAGs_896	0.879	0.723	0.113	0.01801	0.03822	None	MASLD
CAG-217 sp000436335: MAGs_907	0.839	0.681	0.16	0.1945	0.2681	None	None
Megasphaera sp000417505: MAGs_912	0.951	0.769	0.1	0.1608	0.2339	None	None
Ventrimonas sp900538475: MAGs_918	0.74	0.576	0.125	0.05452	0.09372	None	None
CAG-217 sp000436335: MAGs_919	0.744	0.766	-0.028	0.8525	0.8866	None	None
Escherichia coli: MAGs_936	0.777	0.741	0.022	0.1989	0.2722	None	MASLD
Acetatifactor intestinalis: MAGs_939	0.709	0.678	0.074	0.15	0.2198	None	Control
AM51-8 sp003478275: MAGs_959	0.672	0.536	0.136	0.0009854	0.003727	None	None
Phocaeicola plebeius: MAGs_961	1.306	1.33	-0.028	0.8009	0.8414	None	None
KLE1615 sp900066985: MAGs_973	0.905	0.804	0.088	1.934e-05	0.0001387	MASLD	None
Blautia stercoris: MAGs_978	0.926	0.824	0.097	0.0003178	0.001437	None	None
Anaerotignum faecicola: MAGs_980	0.933	0.822	0.1	0.00219	0.00701	None	Control
Eubacterium_I ramulus: MAGs_993	0.774	0.661	0.103	0.0001985	0.001007	MASLD	None
Alistipes onderdonkii: MAGs_996	0.725	0.592	0.134	5.814e-06	4.742e-05	MASLD	Control
Schaedlerella glycyrrhizinilytica_A: MAGs_1004	0.69	0.553	0.123	0.001406	0.004958	None	MASLD
Clostridium_Q sp000435655: MAGs_1020	0.874	0.729	0.144	0.0001308	0.0007161	MASLD	None
Collinsella sp003466125: MAGs_1027	0.764	0.699	0.08	0.5681	0.6308	None	None
Bariatricus comes: MAGs_1030	0.932	0.864	0.068	0.004861	0.01302	None	Control
Ruminococcus_B gnavus: MAGs_1032	0.916	0.833	0.068	2.213e-05	0.0001534	MASLD	MASLD
Enterocloster bolteae: MAGs_1033	0.856	0.774	0.068	0.002015	0.006698	None	MASLD
Lawsonibacter sp900066825: MAGs_1034	0.777	0.641	0.113	0.01099	0.02541	None	None
Lachnospira sp000436475: MAGs_1042	0.864	0.77	0.037	0.5389	0.6059	None	None
Copromonas sp000435795: MAGs_1059	0.738	0.621	0.109	0.002658	0.008251	None	None
Bifidobacterium longum: MAGs_1069	0.944	0.8	0.086	0.2514	0.3248	None	None
Collinsella sp003469205: MAGs_1078	0.889	0.8	0.137	0.02162	0.04323	None	Control
Klebsiella pneumoniae: MAGs_1079	0.767	0.732	0.025	0.4723	0.5519	None	None
Lachnospira sp000437735: MAGs_1081	0.807	0.544	0.201	0.1025	0.1591	None	None
Blautia_A sp000436615: MAGs_1086	0.891	0.827	0.06	0.006208	0.01575	None	None
Ruminococcus_C callidus: MAGs_1088	0.954	0.813	0.148	0.006743	0.0169	None	None
Anaerostipes hadrus_A: MAGs_1096	0.762	0.751	0.12	0.278	0.3547	None	None
Ruminococcus_D bicirculans: MAGs_1103	0.715	0.728	-0.036	0.532	0.6014	None	None
Ruminococcus_C sp000980705: MAGs_1104	0.84	0.767	0.066	0.126	0.1913	None	None
Holdemanella porci: MAGs_1111	0.919	0.762	0.197	0.003574	0.01036	None	None
Faecalimonas umbilicata: MAGs_1114	0.98	0.81	0.166	3.605e-06	3.124e-05	MASLD	MASLD
Mesosutterella multiformis: MAGs_1122	0.748	0.589	0.157	0.001072	0.003913	None	None
Enterocloster clostridioformis: MAGs_1124	0.682	0.667	0.017	0.795	0.8414	None	MASLD
Parasutterella gallistercoris: MAGs_1135	0.773	0.672	0.102	0.03686	0.06651	None	None
Agathobaculum butyriciproducens: MAGs_1138	0.959	0.826	0.127	2.768e-08	1.152e-06	MASLD	None
Phocaeicola dorei: MAGs_1149	1.418	1.366	0.085	0.3327	0.4144	None	None
Anaerobutyricum soehngenii: MAGs_1153	0.814	0.734	0.067	0.02355	0.04623	None	None
Clostridium_AQ innocuum: MAGs_1154	0.577	0.511	0.08	0.002306	0.007268	None	MASLD
Faecalibacillus intestinalis: MAGs_1162	1.156	1.013	0.141	5.114e-05	0.0003129	MASLD	None
Barnesiella intestinihominis: MAGs_1171	0.568	0.467	0.089	0.001947	0.00664	None	Control
Lachnospira rogosae_A: MAGs_1179	0.823	0.755	0.039	0.3197	0.4006	None	None
Eubacterium_G sp000434315: MAGs_1180	0.909	0.784	0.114	0.02378	0.04623	None	Control
Anaerobutyricum hallii: MAGs_1184	1.014	0.885	0.121	1.394e-06	1.933e-05	MASLD	None
Oliverpabstia faecicola: MAGs_1189	0.641	0.498	0.099	0.1777	0.2549	None	Control
Anaerostipes hadrus: MAGs_1190	1.052	0.952	0.099	6.828e-07	1.183e-05	MASLD	None
Alistipes finegoldii: MAGs_1198	0.695	0.571	0.12	0.008408	0.02034	None	None
Veillonella parvula_A: MAGs_1203	0.566	0.438	0.101	0.005751	0.01477	None	None
Dysosmobacter welbionis: MAGs_1204	0.673	0.542	0.114	0.0001617	0.0008408	MASLD	None
Parabacteroides johnsonii: MAGs_1207	0.644	0.535	0.182	0.03443	0.06394	None	None
Faecalibacterium prausnitzii_E: MAGs_1213	1.178	0.98	0.182	0.0008488	0.003395	None	Control
Lachnospira rogosae_A: MAGs_1222	0.969	0.907	-0.016	0.8004	0.8414	None	None
Bacteroides thetaiotaomicron: MAGs_1229	0.735	0.713	0.018	0.1843	0.2591	None	None
Ruminococcus_D bicirculans: MAGs_1238	0.651	0.638	0.02	0.6943	0.7522	None	None
Copromonas sp900066535: MAGs_1242	0.803	0.747	0.063	0.01464	0.03205	None	None
Lachnospira sp000437735: MAGs_1245	0.891	0.706	0.306	0.0742	0.1235	None	None
Ruminococcus_D bicirculans: MAGs_1246	0.691	0.658	0.057	0.2061	0.2802	None	None
Prevotella stercorea: MAGs_1263	0.791	0.817	-0.016	0.865	0.8951	None	None
Agathobacter faecis: MAGs_1264	0.807	0.69	0.101	2.496e-06	2.472e-05	MASLD	None
Dorea_A longicatena: MAGs_1271	1.071	0.97	0.111	0.04034	0.07172	None	None
Collinsella aerofaciens_J: MAGs_1272	0.988	0.888	0.181	0.1313	0.1965	None	None
Blautia_A obeum: MAGs_1275	0.898	0.813	0.074	0.0003267	0.001446	None	Control
Eubacterium_I ramulus_A: MAGs_1278	0.777	0.668	0.098	0.001067	0.003913	None	None
Megasphaera sp000417505: MAGs_1280	0.845	0.701	0.056	0.4284	0.5063	None	None
Faecalibacterium prausnitzii_F: MAGs_1290	3.258	3.245	-0.014	0.8822	0.8995	None	Control
Dorea_A longicatena_B: MAGs_1307	0.889	0.792	0.142	0.00124	0.004448	None	None
Blautia_A faecis: MAGs_1331	0.911	0.794	0.092	1.792e-06	2.192e-05	MASLD	None
Lachnospira sp000437735: MAGs_1344	0.881	0.727	0.159	0.004883	0.01302	None	None
Linear regression model adjusted for age, gender and BMI is applied, and the Benjamini-Hochberg method is used to calculated FDR-adjusted P values.

## Sheet: Supplementary Data 8
Supplementary Data 8. Annotated fecal metabolites included in the study
Metabolites	Class	HMDB	Microbiome-associated	Host-specific
1-Methylhistidine	Amino Acids	HMDB0000001
4-Hydroxyproline	Amino Acids	HMDB0000725
5-Aminolevulinic acid	Amino Acids	HMDB0001149		Y
Acetylglycine	Amino Acids	HMDB0000532		Y
Alanine	Amino Acids	HMDB0000161	Y
alpha-Aminobutyric acid	Amino Acids	HMDB0000452
Aminoadipic acid	Amino Acids	HMDB0000510	Y
Aminocaproic acid	Amino Acids	HMDB0001901
Arginine	Amino Acids	HMDB0000517	Y
Asparagine	Amino Acids	HMDB0000168	Y
Aspartic acid	Amino Acids	HMDB0000191	Y
Citrulline	Amino Acids	HMDB0000904	Y
Creatine	Amino Acids	HMDB0000064	Y
Dimethylglycine	Amino Acids	HMDB0000092	Y
GABA	Amino Acids	HMDB0000112
Glutamic acid	Amino Acids	HMDB0000148	Y
Glutamine	Amino Acids	HMDB0000641	Y
Glycine	Amino Acids	HMDB0000123	Y
Histidine	Amino Acids	HMDB0000177	Y
Isoleucine	Amino Acids	HMDB0000172	Y
Leucine	Amino Acids	HMDB0000687	Y
Lysine	Amino Acids	HMDB0000182	Y
Methionine	Amino Acids	HMDB0000696	Y
N-Acetylaspartic acid	Amino Acids	HMDB0000812
N-Acetylglutamine	Amino Acids	HMDB0006029	Y
N-Acetylserine	Amino Acids	HMDB0002931		Y
N-Acetyltryptophan	Amino Acids	HMDB0013713
N-Phenylacetylphenylalanine	Amino Acids	HMDB0002372
Norleucine	Amino Acids	HMDB0001645
Ornithine	Amino Acids	HMDB0000214	Y
Phenylacetylglutamine	Amino Acids	HMDB0006344	Y
Phenylalanine	Amino Acids	HMDB0000159	Y
Pipecolic acid	Amino Acids	HMDB0000716	Y
Proline	Amino Acids	HMDB0000162	Y
Pyroglutamic acid	Amino Acids	HMDB0000267	Y
Sarcosine	Amino Acids	HMDB0000271	Y
Serine	Amino Acids	HMDB0000187	Y
Threonine	Amino Acids	HMDB0000167	Y
Tryptophan	Amino Acids	HMDB0000929	Y
Tyrosine	Amino Acids	HMDB0000158	Y
Valine	Amino Acids	HMDB0000883	Y
ortho-Hydroxyphenylacetic acid	Benzenoids	HMDB0000669
Phenylpyruvic acid	Benzenoids	HMDB0000205	Y
4-Aminohippuric acid	Benzoic Acids	HMDB0001867
4-Hydroxybenzoic acid	Benzoic Acids	HMDB0000500
Hippuric acid	Benzoic Acids	HMDB0000714	Y
Phthalic acid	Benzoic Acids	HMDB0002107	Y
Protocatechuic acid	Benzoic Acids	HMDB0001856
12-DHCA	Bile Acids
12-KetoLCA	Bile Acids	HMDB0000328
3-DHCA	Bile Acids	HMDB0000502
7-DHCA	Bile Acids	HMDB0000391
7-KetoLCA	Bile Acids	HMDB0000467
aMCA	Bile Acids	HMDB0000506
bDCA	Bile Acids	HMDB0000438
bHDCA	Bile Acids	HMDB0000664
bMCA	Bile Acids	HMDB0000415
bUDCA	Bile Acids	HMDB0000686	Y
CA	Bile Acids	HMDB0000619	Y
CDCA	Bile Acids	HMDB0000518	Y
DCA	Bile Acids	HMDB0000626
GCA	Bile Acids	HMDB0000138	Y
GCDCA	Bile Acids	HMDB0000637	Y
GDCA	Bile Acids	HMDB0000631
GLCA	Bile Acids	HMDB0000698	Y
GLCA-3S	Bile Acids	HMDB0002639	Y
GUDCA	Bile Acids	HMDB0000708	Y
HCA	Bile Acids	HMDB0000760
HDCA	Bile Acids	HMDB0000733
isoalloLCA	Bile Acids	HMDB0000713
isoDCA	Bile Acids	HMDB0002536
isoLCA	Bile Acids	HMDB0000717
LCA	Bile Acids	HMDB0000761
LCA-3S	Bile Acids	HMDB0000907
NorCA	Bile Acids
NorDCA	Bile Acids
TCA	Bile Acids	HMDB0000036	Y
TCDCA	Bile Acids	HMDB0000951	Y
TDCA	Bile Acids	HMDB0000896	Y
TDHCA	Bile Acids
UCA	Bile Acids	HMDB0000917
UDCA	Bile Acids	HMDB0000946	Y
wMCA	Bile Acids	HMDB0000364
beta-D-Fucose	Carbohydrates	HMDB0003081		Y
Erythronic acid	Carbohydrates	HMDB0000613		Y
Fructose	Carbohydrates	HMDB0000660	Y
Galactonic acid	Carbohydrates	HMDB0000565
Glucaric acid	Carbohydrates	HMDB0000663		Y
Gluconolactone	Carbohydrates	HMDB0000150	Y
Glyceraldehyde	Carbohydrates	HMDB0001051
Glyceric acid	Carbohydrates	HMDB0000139	Y
Maltose/Lactose	Carbohydrates	HMDB0000163/HMDB0000186		Y
Melibiose	Carbohydrates	HMDB0000048
N-Acetylneuraminic acid	Carbohydrates	HMDB0000230	Y
Ribulose	Carbohydrates	HMDB0000621	Y
Tartaric acid	Carbohydrates	HMDB0000956	Y
2-Methylbutyroylcarnitine	Carnitines	HMDB0000378	Y
3-Hydroxylisovalerylcarnitine	Carnitines	HMDB0061189		Y
Adipoylcarnitine	Carnitines	HMDB0061677		Y
Carnitine	Carnitines	HMDB0000062	Y
Decanoylcarnitine	Carnitines	HMDB0000651
Dodecanoylcarnitine	Carnitines	HMDB0002250	Y
Glutarylcarnitine	Carnitines	HMDB0013130		Y
Isovalerylcarnitine	Carnitines	HMDB0000688		Y
Linoleylcarnitine	Carnitines	HMDB0006469		Y
Malonylcarnitine	Carnitines	HMDB0002095		Y
Methylmalonylcarnitine	Carnitines	HMDB0013133		Y
Octanoylcarnitine	Carnitines	HMDB0000791		Y
Oleylcarnitine	Carnitines	HMDB0005065		Y
Palmitoylcarnitine	Carnitines	HMDB0000222		Y
Propionylcarnitine	Carnitines	HMDB0000824	Y
Stearylcarnitine	Carnitines	HMDB0000848		Y
Tetradecanoylcarnitine	Carnitines	HMDB0005066		Y
Valerylcarnitine	Carnitines	HMDB0013128		Y
10Z-Heptadecenoic acid	Fatty Acids	HMDB0060038		Y
12-Tridecenoic acid	Fatty Acids			Y
2-Butenoic acid	Fatty Acids	HMDB0010720
2-Hydroxy-3-methylbutyric acid	Fatty Acids	HMDB0000407	Y
2-Hydroxycaproic acid	Fatty Acids	HMDB0001624
2-Methy-4-pentenoic acid	Fatty Acids	HMDB0031158		Y
2,2-Dimethyladipic acid	Fatty Acids			Y
2,2-Dimethylsuccinic acid	Fatty Acids	HMDB0002074
3-Methyladipic acid	Fatty Acids	HMDB0000555	Y
4-Methylhexanoic acid	Fatty Acids			Y
5Z-Dodecenoic acid	Fatty Acids	HMDB0000529		Y
9-Pentadecenoic acid	Fatty Acids	HMDB0029765
9E-tetradecenoic acid	Fatty Acids	HMDB0062248		Y
Adipic acid	Fatty Acids	HMDB0000448	Y
Adrenic acid	Fatty Acids	HMDB0002226
alpha-Linolenic acid	Fatty Acids	HMDB0001388
Arachidonic acid	Fatty Acids	HMDB0001043
Azelaic acid	Fatty Acids	HMDB0000784
Citraconic acid	Fatty Acids	HMDB0000634
Citramalic acid	Fatty Acids	HMDB0000426	Y
Decanoic acid	Fatty Acids	HMDB0000511
DHA	Fatty Acids	HMDB0002183
Dihomo-gamma-linolenic acid	Fatty Acids	HMDB0002925
Dodecanoic acid	Fatty Acids	HMDB0000638
DPA	Fatty Acids	HMDB0006528
EPA	Fatty Acids	HMDB0001999
gamma-Linolenic acid	Fatty Acids	HMDB0003073
Itaconic acid	Fatty Acids	HMDB0002092
Linoelaidic acid	Fatty Acids	HMDB0006270
Linoleic acid	Fatty Acids	HMDB0000673
Methylglutaric acid	Fatty Acids	HMDB0000752	Y
Methylsuccinic acid	Fatty Acids	HMDB0001844	Y
Myristic acid	Fatty Acids	HMDB0000806
Myristoleic acid	Fatty Acids	HMDB0002000
Octanoic acid	Fatty Acids	HMDB0000482
Oleic acid	Fatty Acids	HMDB0000207
Palmitelaidic acid	Fatty Acids	HMDB0012328		Y
Palmitoleic acid	Fatty Acids	HMDB0003229
Pentadecanoic acid	Fatty Acids	HMDB0000826
Petroselinic acid	Fatty Acids	HMDB0002080
Pimelic acid	Fatty Acids	HMDB0000857
Ricinoleic acid	Fatty Acids	HMDB0034297		Y
Sebacic acid	Fatty Acids	HMDB0000792		Y
Suberic acid	Fatty Acids	HMDB0000893
Tridecanoic acid	Fatty Acids	HMDB0000910		Y
Undecanoic acid	Fatty Acids	HMDB0000947		Y
Imidazolepropionic acid	Imidazoles	HMDB0002271
Indole-3-carboxaldehyde	Indoles	HMDB0029737
Indole-3-propionic acid	Indoles	HMDB0002302	Y
Indoleacetic acid	Indoles	HMDB0000197	Y
Indolelactic acid	Indoles	HMDB0000671
AMP	Nucleotides	HMDB0000045		Y
2-Hydroxybutyric acid	Organic Acids	HMDB0000008	Y
2-Hydroxyglutaric acid	Organic Acids	HMDB0000606	Y
3-Hydroxybutyric acid	Organic Acids	HMDB0000357	Y
3-Methyl-2-oxopentanoic acid	Organic Acids	HMDB0000491	Y
Aconitic acid	Organic Acids	HMDB0000072	Y
alpha-Hydroxyisobutyric acid	Organic Acids	HMDB0000729
Citric acid	Organic Acids	HMDB0000094	Y
Fumaric acid	Organic Acids	HMDB0000134	Y
Glutaric acid	Organic Acids	HMDB0000661	Y
Ketoleucine	Organic Acids	HMDB0000695	Y
Maleic acid	Organic Acids	HMDB0000176		Y
Malic acid	Organic Acids	HMDB0000156	Y
Malonic acid	Organic Acids	HMDB0000691	Y
Methylmalonic acid	Organic Acids	HMDB0000202	Y
Oxalic acid	Organic Acids	HMDB0002329	Y
Oxoglutaric acid	Organic Acids	HMDB0000208	Y
Pyruvic acid	Organic Acids	HMDB0000243	Y
Quinic acid	Organic Acids	HMDB0003072
Shikimic acid	Organic Acids	HMDB0003070
Succinic acid	Organic Acids	HMDB0000254	Y
Anserine	Peptides	HMDB0000194
Carnosine	Peptides	HMDB0000033
gamma-Glutamylalanine	Peptides	HMDB0006248
Glycyleucine	Peptides	HMDB0000759
Glycylproline	Peptides	HMDB0000721		Y
3-Hydroxyphenylacetic acid	Phenols	HMDB0000440
Homovanillic acid	Phenols	HMDB0000118	Y
p-Hydroxyphenylacetic acid	Phenols	HMDB0000020	Y
2-Phenylpropionate	Phenylpropanoic Acids	HMDB0011743	Y
3-(3-Hydroxyphenyl)-3-hydroxypropanoic acid	Phenylpropanoic Acids	HMDB0002643
Hydrocinnamic acid	Phenylpropanoic Acids	HMDB0000764	Y
Hydroxyphenyllactic acid	Phenylpropanoic Acids	HMDB0000755	Y
Phenyllactic acid	Phenylpropanoic Acids	HMDB0000779	Y
3,4-Dihydroxyhydrocinnamic acid	Phenylpropanoids	HMDB0000423
Coumaric acid/4-Hydroxycinnamic acid	Phenylpropanoids	HMDB0041592/HMDB0002035
1-Methylnicotinamide	Pyridines	HMDB0000699
Nicotinic acid	Pyridines	HMDB0001488
Acetic acid	SCFAs	HMDB0000042	Y
Butyric acid	SCFAs	HMDB0000039	Y
Caproic acid	SCFAs	HMDB0000535	Y
Ethylmethylacetic acid	SCFAs	HMDB0002176	Y
Isobutyric acid	SCFAs	HMDB0001873	Y
Isovaleric acid	SCFAs	HMDB0000718	Y
Propionic acid	SCFAs	HMDB0000237	Y
Valeric acid	SCFAs	HMDB0000892

## Sheet: Sheet1
	edge numbers
	NAFLD abundant vOTUs	Control abundant vOTUs	vOTUs withou difference
network in NAFDL	130	3909	742
network in controls	176	895	489
