# Supplementary material for: Multi-kingdom profiling reveals altered gut phage-bacteria-metabolite interactions in MASLD
Source: Nat Commun. 2026 Apr 18;17:5385. doi: 10.1038/s41467-026-71981-0 (PMC13275893; doi:10.1038/s41467-026-71981-0)
Supplement: Supplementary file 6 — Source Data [file 41467_2026_71981_MOESM6_ESM.xlsx]

## Sheet: Figure1b&c
group	bac_shannon	bac_PCoA1	bac_PCoA2	vir_shannon	vir_PCoA1	vir_PCoA2	fungi_shannon	fungi_PCoA1	fungi_PCoA2	simpson_fungi	simpson_vir	simpson_bac
Control	5.02043	0.340316	-0.159947	5.16512	-0.272334	-0.046255	1.91631	0.0057941	0.350917	0.782941	0.990598	0.982874
Control	4.28861	0.00849951	-0.251787	4.8089	-0.154248	0.116412	0.309247	-0.550411	-0.0847821	0.0929554	0.99179	0.973739
Control	4.3221	-0.100503	-0.00893778	4.04616	0.212341	-0.126578	2.26716	-0.00881877	0.191453	0.851055	0.980266	0.973069
Control	5.69352	0.260246	0.0128029	5.78167	-0.233953	0.028963	0.787605	-0.394089	-0.154661	0.345965	0.997293	0.988121
Control	5.07334	0.0483851	0.0511289	5.36802	-0.126522	0.10428	0.286056	0.375058	-0.27468	0.0872143	0.995685	0.975402
Control	2.85321	-0.370559	-0.257397	3.36621	0.308934	-0.18511	0.763358	-0.389475	-0.161106	0.34995	0.977904	0.903
Control	5.00795	0.0680282	0.170771	5.42612	-0.137434	-0.159665	1.88637	0.171394	-0.142193	0.796651	0.987574	0.976677
Control	5.01968	0.313057	-0.213515	5.35719	-0.302869	0.0271127	1.31443	-0.284633	-0.138493	0.588931	0.992614	0.974684
Control	4.41664	-0.0165664	-0.0028732	3.43591	0.0743	-0.153969	2.18279	-0.194809	0.0744777	0.809468	0.946023	0.974259
Control	5.09111	-0.0618974	-0.0211285	4.61255	0.156144	0.0382042	0.163847	0.364416	-0.280217	0.0426691	0.988282	0.983616
Control	4.13007	0.0949425	-0.0208921	4.96226	-0.170147	-0.152584	1.82786	0.165176	0.0215616	0.733511	0.985712	0.89751
Control	4.28042	-0.220961	-0.246097	4.1993	0.29275	0.00571912	1.06246	0.231601	-0.00545469	0.562509	0.979944	0.961451
Control	5.72243	0.156927	0.0984268	5.74479	-0.197844	-0.0406868	0.690343	0.3339	-0.265142	0.252278	0.951355	0.99324
Control	4.69362	0.36311	-0.249128	4.59967	-0.236988	-0.0605978	0.847049	0.386191	-0.263656	0.313774	0.97513	0.966296
Control	5.18186	0.165476	-0.0528506	5.06733	-0.0780543	-0.021463	0.725019	0.379324	-0.26253	0.283668	0.981865	0.979042
Control	5.65575	0.143323	0.167431	5.53809	-0.162737	-0.155727	0.932649	-0.317365	-0.188323	0.440853	0.994953	0.992709
Control	5.34993	0.359108	-0.222302	5.18902	-0.360865	0.0088234	1.47857	0.123343	0.533398	0.570619	0.98802	0.986745
Control	5.05271	0.199219	-0.137612	4.83295	0.0314887	0.0670155	0.860819	0.101302	0.601441	0.321903	0.991257	0.979327
Control	5.60722	0.0788608	0.11068	5.61083	-0.125126	-0.00615687	2.01637	0.24902	-0.0436949	0.802739	0.996993	0.991791
Control	5.48616	-0.00764815	-0.0055564	5.13197	0.0362815	0.0940258	2.05237	-0.28511	-0.0310257	0.752758	0.994029	0.989569
Control	4.80931	-0.0580786	-0.136323	4.56455	0.123582	0.0391971	0.978479	-0.388394	-0.12998	0.392717	0.988052	0.982224
Control	4.68186	0.311575	-0.234293	5.01725	-0.276649	-0.0657421	1.05279	-0.284781	-0.0875052	0.60547	0.982048	0.969338
Control	4.98395	-0.0819002	0.0590869	4.71801	0.0954536	0.00182579	1.87236	0.267871	-0.14722	0.771588	0.985884	0.982439
Control	5.3173	0.362259	-0.241882	5.13807	-0.336832	0.000460929	1.4952	0.382531	-0.156924	0.627144	0.985864	0.985949
Control	5.49249	0.0256699	-0.00861466	5.02677	-0.156729	0.0433648	0.349142	-0.52443	-0.0882116	0.113618	0.985955	0.993708
Control	5.81578	0.272786	-0.0253456	5.84554	-0.30349	0.00857575	1.75311	-0.183708	0.00532134	0.743618	0.99647	0.994667
Control	5.15861	0.0296066	0.239924	5.35536	-0.167305	-0.164079	1.77188	0.331045	-0.129999	0.781037	0.995296	0.987809
Control	5.02851	-0.0546492	0.158554	5.17973	0.0162159	-0.169416	1.48106	0.393252	-0.236993	0.616303	0.993655	0.983005
Control	4.96644	-0.0825862	0.219549	4.89783	-0.0174063	-0.13683	1.39841	-0.404283	-0.0615193	0.560976	0.990225	0.979531
Control	5.39114	0.0241632	0.246621	5.40732	-0.216051	-0.142862	1.30045	0.0911126	0.196134	0.514232	0.995267	0.988541
Control	5.01109	-0.24377	-0.0334743	4.42195	0.21958	0.149551	0.677735	-0.445316	-0.130791	0.274322	0.988319	0.982105
Control	5.12743	-0.0237539	-0.135351	4.82695	0.045798	0.228129	2.23584	-0.0744324	0.283019	0.836909	0.992247	0.984088
Control	3.20655	-0.310016	-0.254138	4.1502	0.305134	0.143288	1.46165	0.0968057	0.0783741	0.571639	0.981095	0.827532
Control	5.2515	0.0166981	0.177085	5.37629	-0.12255	-0.0203841	2.1652	0.149509	-0.115245	0.825001	0.994898	0.987955
Control	5.52041	-0.0312425	0.189757	5.50768	-0.130123	0.019248	2.3681	0.125501	0.120636	0.861558	0.995454	0.991662
Control	5.74405	0.280558	-0.111683	5.54998	-0.288732	0.090359	0.124309	0.0753197	0.644566	0.0344379	0.995791	0.993526
Control	5.53265	0.109937	-0.0222462	5.46758	-0.279768	0.0766019	2.23027	0.294301	-0.103931	0.803722	0.996051	0.990175
Control	4.99681	0.0290705	-0.150517	5.12153	-0.0599793	0.168997	1.37182	0.352622	-0.179864	0.702823	0.847592	0.975396
Control	5.31849	-0.0360877	0.162491	5.31197	-0.0301583	0.0451807	2.18312	0.128497	0.0370893	0.799834	0.995449	0.985055
Control	5.1853	0.200992	-0.248221	4.87565	-0.163949	0.0409631	1.27039	0.370398	-0.175965	0.471662	0.98649	0.987492
Control	5.94117	0.170892	-0.00115338	5.44454	-0.149418	0.134631	1.66992	-0.282444	0.213018	0.697001	0.932901	0.993719
Control	5.81	0.173475	0.148771	5.51879	-0.250013	-0.00819286	1.01095	0.275843	-0.115261	0.509206	0.995939	0.993537
Control	5.7539	0.105777	0.176693	5.41159	-0.306154	-0.0381729	1.95176	0.295645	-0.0554853	0.793348	0.993543	0.991361
Control	4.92745	0.037204	-0.134585	5.04685	0.0459069	0.0980107	1.74386	0.372293	-0.186414	0.636598	0.991749	0.979091
Control	5.55369	0.0725681	0.175144	5.57811	-0.230379	-0.0676353	2.17541	0.312399	0.0242654	0.821731	0.996704	0.990006
Control	5.7018	0.112167	0.168643	5.44222	-0.187589	-0.0759935	1.29535	0.335222	-0.232487	0.606129	0.994648	0.991643
Control	3.00231	-0.308519	-0.25828	2.70763	0.325394	0.18972	0.813407	0.382632	-0.268982	0.311576	0.959216	0.890869
Control	3.53938	-0.331533	0.0569123	3.90646	0.241126	-0.0254136	1.46301	-0.274462	-0.0516183	0.702834	0.985103	0.928555
Control	5.52496	-0.119184	0.00486232	4.81471	0.121484	0.161906	1.066	-0.326065	0.120936	0.555372	0.990721	0.989801
Control	5.21487	0.0843212	0.0514756	5.33064	-0.243996	0.0338873	0.813401	-0.465502	-0.0976141	0.29852	0.995256	0.986796
Control	5.50511	0.063793	0.128632	5.55603	-0.14902	-0.0926815	2.19373	0.247442	-0.150041	0.831939	0.974366	0.992265
Control	5.31492	-0.0438232	-0.110167	5.08498	-0.0442165	0.0397255	1.43533	0.367475	-0.256721	0.538946	0.993507	0.988934
Control	5.45477	-0.00540593	-0.0598889	3.412	0.125081	0.191532	1.32823	0.355162	-0.256767	0.533143	0.902096	0.985796
Control	4.98341	-0.133557	0.0385926	4.44569	0.0866596	-0.02002	0.454275	-0.0434455	0.569062	0.243142	0.986218	0.982648
Control	5.83175	0.196623	0.0823738	5.54574	-0.27123	0.130901	2.54825	0.263048	-0.0899186	0.864193	0.995602	0.99239
Control	5.61049	0.126157	0.097853	3.68397	0.0130418	-0.00913776	#N/A	#N/A	#N/A	#N/A	0.92277	0.992092
Control	5.19631	-0.0005923	0.210471	5.39726	-0.179113	-0.196687	1.83784	-0.124887	-0.0067989	0.794287	0.994156	0.982768
Control	4.84808	-0.121845	-0.298229	4.59075	0.246787	0.263565	0.0119203	-0.569184	-0.090478	0.0015994	0.990487	0.973636
Control	5.13384	-0.0417526	0.2527	5.27237	-0.0193765	-0.286864	1.24975	0.0782991	-0.303176	0.626903	0.993908	0.987967
Control	4.43754	-0.153966	0.125686	4.72049	0.173959	0.00659805	2.76595	0.22442	0.00881776	0.913044	0.99129	0.939879
Control	5.53152	0.132852	0.213873	5.56798	-0.229548	-0.053566	1.73394	0.0595955	0.221834	0.768825	0.996315	0.992622
Control	5.86997	0.0738959	-0.0532906	5.13484	0.100823	0.21148	1.46157	-0.072373	-0.00361977	0.591364	0.994284	0.994702
Control	5.16752	0.187694	-0.0242011	5.38925	-0.0565742	-0.155763	1.10864	0.345098	-0.236571	0.51889	0.995011	0.984955
Control	5.30711	-0.0810686	0.0926522	4.73997	0.0894541	-0.0504226	1.98527	0.338398	-0.0394454	0.798406	0.991536	0.981114
Control	5.04201	-0.205858	-0.0789176	4.10519	0.270167	-0.0308566	2.4371	0.22161	0.0976233	0.885358	0.988767	0.982899
Control	5.64411	0.184623	0.014553	5.41324	-0.323172	0.00890243	1.24989	-0.367753	-0.099777	0.486694	0.994741	0.992435
Control	5.16253	-0.0309489	0.239545	5.01977	-0.131906	-0.125921	1.10777	-0.328551	-0.171369	0.472187	0.993975	0.987882
Control	4.87125	0.187745	-0.0334617	5.52638	-0.249457	-0.116536	1.65058	0.388461	-0.189207	0.65653	0.996178	0.971191
Control	4.4463	-0.188756	0.251932	4.49128	0.15185	-0.349974	1.48806	-0.0374317	-0.254727	0.689544	0.991163	0.9673
Control	4.95667	0.301649	-0.12162	5.45943	-0.298624	-0.0447931	1.70618	0.346912	-0.156574	0.752884	0.994114	0.975967
Control	5.39815	0.316714	-0.110354	5.4577	-0.246935	0.0812429	2.09213	0.279367	-0.185199	0.786515	0.994809	0.98273
Control	5.28775	0.168056	-0.0221511	5.36545	-0.075588	-0.218197	1.55006	-0.134933	0.249219	0.713198	0.994981	0.988932
Control	4.78185	-0.138951	-0.0720191	4.85806	0.0485769	0.18652	0.125629	-0.557956	-0.0875943	0.0358519	0.9925	0.980696
Control	5.63364	0.271754	-0.044226	5.54577	-0.304925	0.056076	1.83735	0.290406	-0.0603964	0.758325	0.994715	0.989438
Control	5.19261	0.223837	-0.0121521	5.58117	-0.280996	0.0281012	2.68155	0.273941	0.0034113	0.907026	0.995785	0.987771
Control	5.76981	0.0641947	0.21858	5.56311	-0.178735	-0.08741	0.456769	0.337534	-0.276868	0.17619	0.996191	0.991101
Control	5.40609	-0.109714	0.16881	5.03576	0.034087	0.00236627	1.75379	-0.275644	-0.101374	0.694521	0.992952	0.989901
Control	4.02762	-0.265208	-0.00277587	3.6531	0.270644	-0.010089	0.772417	-0.460585	0.0704559	0.373494	0.979091	0.955043
Control	4.8465	0.329982	-0.31961	4.77888	-0.261863	-0.0280835	2.06691	0.310166	-0.130911	0.808134	0.983218	0.974419
Control	5.53485	0.103237	0.18557	5.52109	-0.212662	-0.0637875	2.2286	0.0444413	0.0645349	0.850459	0.996073	0.9875
Control	3.65305	-0.1414	0.165639	4.26458	-0.0672988	-0.00547037	1.5281	0.367852	-0.176945	0.726285	0.972478	0.885635
Control	4.94649	0.285725	-0.122913	5.42675	-0.214054	-0.0327887	0.824232	0.238445	-0.290863	0.347448	0.993424	0.979597
Control	4.51016	-0.186817	0.0752925	4.59726	0.0383594	-0.0336275	2.48719	0.25692	0.00326784	0.85682	0.991872	0.945267
Control	5.76836	0.179658	0.164293	5.70066	-0.268729	0.0163239	0.361615	0.381483	-0.273114	0.127477	0.997192	0.99383
Control	5.21189	-0.166822	0.035329	4.89048	0.197804	0.04118	1.30457	0.380345	-0.228814	0.595549	0.987665	0.986903
Control	5.648	0.128271	0.126533	5.46732	-0.263148	0.0598021	1.40179	0.0412704	0.132316	0.672008	0.995354	0.989289
Control	5.77649	0.171635	0.210281	5.69696	-0.225583	-0.104973	0.551501	0.125359	0.592694	0.210489	0.997012	0.993896
Control	4.3048	-0.181668	0.0935709	3.78099	0.297368	-0.309623	1.12752	-0.0238423	0.488706	0.501762	0.971929	0.962325
Control	5.55947	0.199958	-0.0266713	5.64966	-0.128642	-0.0338731	1.02139	-0.126385	0.367257	0.567839	0.989151	0.990749
Control	3.52891	-0.335718	-0.0688955	3.91742	0.340132	-0.123678	0.0338617	-0.567191	-0.0901544	0.00499208	0.984064	0.899574
Control	5.11949	-0.170112	0.0755486	4.70051	0.153494	0.0807892	0.522589	-0.50647	-0.0633418	0.169212	0.991607	0.98163
Control	4.90405	-0.137867	0.170096	5.04713	0.0152242	-0.0887044	1.80457	0.360307	-0.152578	0.763816	0.992314	0.983704
Control	5.36323	-0.131015	-0.0125529	4.54163	0.229713	0.11629	1.37494	-0.159693	-0.259467	0.640197	0.990618	0.989013
Control	4.83022	-0.0373127	0.000495974	4.58796	0.0698689	-0.0139645	0.718031	0.38844	-0.27853	0.315157	0.991503	0.977385
Control	5.50089	0.134373	0.178351	5.42147	-0.241654	-0.0467767	1.53148	0.397781	-0.22382	0.598778	0.995631	0.991232
Control	5.42635	0.28166	-0.143672	5.42222	-0.319039	0.0145272	0.0760451	-0.561593	-0.0890614	0.0240138	0.99467	0.987278
Control	4.70286	0.288455	-0.242423	4.71026	-0.308549	0.0729139	2.31674	0.0282418	-0.0813812	0.842266	0.98098	0.962987
Control	3.27134	-0.269766	-0.313315	3.48781	0.272735	0.152513	0.99307	0.130933	0.56024	0.441601	0.974011	0.920136
Control	5.48942	0.118237	-0.0619518	5.45053	-0.119252	0.160405	0.953328	-0.446369	-0.068682	0.355868	0.995304	0.990234
Control	4.70827	-0.150883	0.211863	4.64703	0.126584	-0.216789	1.60214	0.378651	-0.214638	0.694741	0.984508	0.972976
Control	5.4771	0.0808885	0.135232	5.26078	-0.0927597	-0.107357	1.22483	0.390971	-0.184716	0.442259	0.994727	0.986322
Control	4.51736	-0.192687	-0.191915	3.79075	0.212959	0.113595	1.11257	0.224803	-0.276873	0.502014	0.968542	0.953946
Control	5.72508	0.214477	0.0516508	5.46247	-0.29605	0.0460714	1.32848	0.379688	0.0371968	0.615231	0.996225	0.991031
Control	5.97208	0.120817	0.102906	5.50667	-0.262556	-0.0402581	0.14429	-0.557916	-0.0863581	0.0389538	0.995279	0.994248
Control	4.81892	-0.167321	0.0702363	4.6486	0.100327	-0.102777	1.07985	-0.387572	-0.110825	0.435534	0.989743	0.970334
Control	5.65683	0.289104	-0.0397953	5.57219	-0.306367	0.036435	1.72881	-0.203261	0.040239	0.752874	0.995842	0.991891
Control	4.04477	0.254251	-0.420652	3.86431	-0.247259	-0.0205071	2.22379	-0.028916	0.0467258	0.847847	0.974265	0.958754
Control	6.09739	0.163864	0.105573	5.45611	-0.138205	0.135031	1.06539	0.320559	-0.238182	0.547678	0.995622	0.995179
Control	5.7387	0.120626	0.178023	5.32553	-0.230493	-0.0697939	1.45813	0.172504	-0.265505	0.643568	0.992622	0.988739
Control	5.44446	0.0330436	0.14172	5.33109	-0.125809	-0.0174785	2.12322	0.0384425	-0.114686	0.851116	0.995072	0.990413
Control	5.92173	0.151561	0.141856	5.58134	-0.243247	0.0224713	1.85988	0.178473	-0.180466	0.811981	0.996299	0.994863
Control	5.49341	0.122354	0.0708327	5.57606	-0.0965143	0.000202877	0.428012	0.377674	-0.263104	0.155549	0.996204	0.988969
Control	5.05596	0.0555926	-0.0768014	5.30364	-0.267967	0.147317	1.15987	0.373279	-0.258032	0.567769	0.992219	0.980831
Control	5.44685	-0.0248074	0.121293	5.12405	-0.052118	-0.118609	1.49062	0.358857	-0.157724	0.707562	0.992676	0.988913
Control	5.42858	0.218797	-0.0430136	5.69658	-0.301452	0.112846	1.39257	-0.295556	-0.116731	0.601388	0.996079	0.987104
Control	5.46067	0.339183	-0.19785	5.13339	-0.288394	0.0155576	0.72077	0.0122217	0.0294439	0.315993	0.98911	0.987658
Control	5.18459	0.0268562	0.0153333	5.30709	0.0323317	0.0541229	1.18576	0.286537	-0.268226	0.557969	0.995633	0.981955
Control	4.34193	-0.240922	0.124404	4.06656	0.184767	0.135539	1.64562	-0.103207	-0.0393	0.738237	0.979062	0.958024
Control	4.70051	-0.0873001	-0.0410937	4.24849	0.146636	-0.117859	0.317889	-0.533986	-0.0778426	0.106474	0.983992	0.966025
Control	5.6126	0.164195	0.116969	5.66735	-0.265635	-0.0515948	1.64664	0.341824	-0.164247	0.708011	0.996207	0.99209
Control	5.49702	-0.0417559	-0.197664	4.4911	0.167134	0.255537	0.405102	0.31288	-0.272188	0.148662	0.986046	0.991273
Control	5.36615	0.0475137	0.228136	4.92538	-0.0570436	-0.165307	1.1678	-0.350174	-0.12911	0.510503	0.988874	0.986152
Control	5.60625	0.047353	0.200624	5.4087	-0.0458312	-0.0300254	1.98571	0.286268	-0.121172	0.771444	0.995533	0.992285
Control	5.42953	0.0529442	0.217566	5.38087	-0.100744	-0.0984758	1.35422	0.105617	0.117066	0.534006	0.991038	0.98914
Control	3.98983	-0.150599	0.118967	4.05437	0.183685	-0.259311	2.33257	-0.0303437	0.0570986	0.87079	0.984324	0.961436
Control	5.85645	0.133505	0.059844	5.31902	-0.0266507	0.0967699	0.569195	-0.426689	-0.13345	0.26754	0.995097	0.994502
Control	5.45233	0.115697	0.187459	5.04087	-0.0707724	-0.129529	2.20725	0.252808	0.0178807	0.852215	0.992007	0.989735
Control	5.82857	0.105338	0.0814854	5.56113	-0.223057	0.0313318	1.32963	0.273221	-0.227705	0.664998	0.995436	0.992136
Control	5.42206	0.0415434	0.22968	5.44629	-0.121246	-0.13344	0.125286	-0.554699	-0.0901441	0.0291253	0.994166	0.988894
Control	4.77974	-0.244973	-0.0400181	4.28452	0.276937	0.0551981	0.747679	-0.507843	-0.0877384	0.252459	0.986155	0.967167
Control	5.85436	0.233749	0.00871631	5.67062	-0.251427	0.0541022	1.0913	0.0808415	0.498493	0.555571	0.996666	0.994407
Control	5.36296	0.0314228	0.202242	4.9226	0.0405737	-0.101706	0.577314	0.0744136	0.105998	0.220278	0.990009	0.98784
Control	5.54522	0.136469	0.0170147	5.35426	-0.198697	0.175871	1.29556	0.359263	-0.251406	0.563659	0.995156	0.990269
Control	5.0502	-0.130954	-0.150222	4.77001	0.208736	0.318323	2.11832	0.138846	0.432562	0.819428	0.991236	0.988625
Control	5.51282	0.043878	0.118491	5.14205	-0.0944341	0.108395	1.38227	0.139969	0.523487	0.545969	0.993187	0.991309
Control	4.67181	0.0372971	0.120201	4.72257	0.0316177	-0.116814	1.41394	0.168461	0.473075	0.633444	0.990537	0.970457
Control	5.85097	0.126838	0.0942679	5.6281	-0.240541	0.0830731	1.99228	0.217396	0.00241185	0.751268	0.996318	0.992831
Control	5.36108	0.115754	0.153566	4.9659	-0.0723475	-0.249867	1.65783	0.233742	-0.224889	0.702565	0.991384	0.989492
Control	4.4137	-0.239784	-0.101626	4.2529	0.26366	-0.168597	0.999502	0.0098412	0.133505	0.581503	0.987055	0.974842
Control	4.34827	0.306576	-0.334084	4.53609	-0.197404	-0.0305207	0.00579644	-0.569202	-0.0905073	0.00179896	0.969917	0.959775
Control	5.64829	-0.0239908	0.207901	4.98111	-0.0413882	-0.111139	1.31458	-0.0769181	0.426878	0.643499	0.988607	0.992331
Control	5.17414	-0.0422017	0.15428	4.66912	0.170885	-0.142681	2.2331	0.340008	-0.138169	0.83594	0.989446	0.978843
Control	4.37363	-0.0987542	0.169685	4.84883	-0.0129499	-0.150437	2.13211	0.216485	0.364026	0.81824	0.989318	0.943519
Control	5.809	0.0953055	0.179144	5.62527	-0.238504	-0.0142005	1.4467	-0.166306	-0.209006	0.655326	0.996752	0.992664
Control	5.23356	0.173513	-0.0664645	5.34812	-0.228249	0.170569	1.51182	-0.271097	-0.133214	0.655213	0.993618	0.982391
Control	5.21573	0.00327451	0.00906818	4.43315	0.121247	0.0611689	1.16674	0.024528	0.1375	0.656316	0.984263	0.990116
Control	4.52606	0.326258	-0.254016	4.57102	-0.161742	-0.082888	2.51291	0.193787	0.113509	0.893363	0.982265	0.970705
Control	5.66105	0.0162205	0.0286351	4.42391	0.167963	0.138682	1.49872	-0.299345	-0.130324	0.612794	0.987112	0.993713
Control	5.67755	0.0848094	0.101753	5.34334	-0.108554	0.152313	1.77305	0.0114472	-0.186803	0.764812	0.995178	0.989774
Control	5.57786	-0.0106681	-0.116564	4.56617	0.119986	0.271558	1.85714	0.389658	-0.216063	0.650231	0.984914	0.992156
Control	5.45918	0.0271717	0.0910837	5.02957	0.00943352	0.0598951	1.55294	0.179773	0.389794	0.740447	0.991711	0.986438
Control	5.60129	-0.0764281	0.0194421	4.9719	-0.0144405	0.0557872	0.149478	-0.55253	-0.0562257	0.0580818	0.993771	0.99301
Control	4.18394	0.190488	-0.33954	3.93809	-0.0868311	0.0941768	1.66139	0.190472	0.0886242	0.744256	0.954569	0.95054
Control	5.59601	0.0823424	0.11648	5.51392	-0.173791	-0.00134057	0.277104	-0.539567	-0.0803579	0.0882925	0.995324	0.991577
Control	5.56277	0.292806	-0.0618783	5.51118	-0.211777	0.0152658	1.49654	-0.18857	-0.0500554	0.714343	0.996098	0.990357
Control	5.42901	0.238427	-0.135146	5.491	-0.206794	0.132953	0.565054	0.0793727	0.138944	0.205823	0.995891	0.981821
Control	5.78302	-0.104201	0.0664104	4.85901	0.164442	-0.0295303	2.10665	-0.00260933	-0.0816306	0.82455	0.992466	0.99468
Control	5.8771	0.223104	-0.0589474	5.55325	-0.192011	-0.0590429	1.38381	-0.3615	0.124793	0.61359	0.992456	0.994921
Control	5.60636	0.0623233	0.144837	5.26292	-0.143591	-0.178159	0.619789	-0.505746	-0.0822831	0.21397	0.993366	0.988708
Control	6.33641	0.194863	0.0674015	5.85623	-0.126751	0.0839904	2.07821	0.0959776	0.00690143	0.859172	0.997448	0.997226
Control	4.20186	-0.341421	0.10795	4.46088	0.219089	-0.204654	1.86803	0.168583	0.402319	0.771976	0.990323	0.972176
Control	5.42679	0.127097	0.0199046	5.37653	-0.117271	-0.014716	1.35965	0.105792	0.175226	0.517591	0.988104	0.989071
Control	3.72719	0.0331899	0.0659095	5.0387	0.00861218	-0.230819	0.860303	0.383937	-0.268764	0.349543	0.992186	0.85389
Control	5.11643	0.122894	0.0488631	5.03434	-0.244626	-0.0915773	2.06191	0.26445	0.0689436	0.860413	0.989464	0.98132
Control	5.76902	0.0413655	-0.0204914	5.30548	-0.127058	0.121891	0.765888	-0.447782	0.227693	0.458558	0.994651	0.993358
Control	5.41074	-0.006914	0.0597095	4.64996	0.0857543	-0.0389211	2.17725	0.192785	0.306521	0.858681	0.981937	0.991145
Control	5.10484	0.267404	-0.124459	5.06117	-0.220196	-0.0693787	1.66531	0.165089	0.0614116	0.665023	0.982186	0.969054
Control	5.7958	0.129559	0.0790375	5.22595	-0.163525	-0.00274684	0.578904	-0.508509	-0.0843801	0.208968	0.994974	0.991493
Control	3.96416	-0.130911	0.00714928	4.10346	0.16392	-0.160333	2.54589	0.0094721	0.0269411	0.890992	0.981328	0.944754
Control	5.80191	0.109507	0.127398	5.29337	-0.207334	0.0852737	2.84724	0.19052	-0.0140878	0.896726	0.99419	0.989672
Control	5.95463	0.176164	0.0233766	5.56508	-0.236849	0.190542	0.489371	-0.515992	-0.0977308	0.197907	0.99659	0.995439
Control	5.23431	-0.198768	-0.0408972	5.08002	0.0885426	0.10421	2.09542	-0.100933	-0.0200452	0.836313	0.993353	0.988604
Control	5.58073	0.253886	-0.00302262	5.43851	-0.270156	-0.0438432	1.81282	0.232064	-0.0841552	0.784426	0.995486	0.993168
Control	5.42834	0.0820662	0.162898	5.28832	-0.158845	-0.113647	1.64734	0.202314	0.0430208	0.702026	0.994859	0.990144
Control	4.66424	-0.0785946	-0.0492056	4.24297	0.121983	-0.111247	1.28906	-0.202472	-0.13483	0.653952	0.982051	0.971857
Control	5.4071	0.129736	-0.072853	5.50154	-0.230975	0.0716747	1.9251	0.31853	-0.0191608	0.737286	0.995009	0.990528
Control	4.76473	0.055005	-0.101604	5.0529	-0.114961	-0.0207447	1.3927	0.121105	0.380354	0.628371	0.992203	0.974612
Control	5.2691	-0.0403497	0.233897	5.18617	0.0545372	-0.159986	1.51133	0.392826	-0.155376	0.595549	0.99474	0.988736
Control	4.77131	0.0273397	-0.171592	3.97662	0.196384	0.24641	0.0375058	-0.566803	-0.0885966	0.0095689	0.983799	0.980344
Control	4.81059	0.0178623	0.0121162	4.80111	0.101635	-0.197876	0.976376	0.171215	0.0553462	0.474989	0.989077	0.980338
Control	4.79537	-0.0472138	0.22389	5.01687	-0.041179	-0.129111	1.57705	-0.215429	-0.0633946	0.706371	0.991528	0.964097
Control	4.69525	0.199536	-0.189037	5.05259	-0.103345	-0.185171	1.91349	0.34003	-0.140146	0.793855	0.993234	0.978446
Control	5.29617	0.0856681	0.174551	5.10552	-0.181103	-0.135488	0.917448	0.241883	-0.0647812	0.45864	0.920793	0.987897
Control	5.02741	-0.165311	0.0966754	4.78539	0.223672	-0.0937985	1.47202	0.133273	0.568167	0.601157	0.991526	0.988229
Control	5.70479	0.0505381	-0.00908904	4.95043	-0.0287234	0.00809174	0.132668	-0.551892	-0.0877019	0.0464552	0.992654	0.992463
Control	5.75921	0.0858359	0.157782	5.31175	-0.01878	0.0221522	1.26546	-0.250847	-0.188873	0.570854	0.995141	0.993543
Control	4.67048	-0.118521	0.173686	4.3564	0.209751	-0.217909	1.63592	0.223246	0.159384	0.705609	0.985387	0.971147
Control	3.71992	-0.284206	-0.137844	3.83365	0.338635	-0.166177	0.828971	-0.391797	0.316051	0.515276	0.983454	0.94665
Control	5.44168	-0.00280648	0.0257703	4.67616	0.0432299	0.178645	1.18334	-0.0389625	0.099676	0.613078	0.988484	0.988077
Control	4.62428	0.249469	-0.1978	4.80002	-0.129168	-0.0905701	1.84685	0.325451	-0.179165	0.759614	0.980328	0.973682
Control	5.99036	0.243864	-0.0108415	5.70858	-0.264038	0.031151	0.856594	0.114366	0.595217	0.32542	0.997136	0.994027
Control	5.48885	0.0607429	0.212359	5.38145	-0.0986385	0.0147018	1.22958	0.389389	-0.237333	0.489501	0.994411	0.990342
Control	6.03126	0.114062	0.190911	5.39915	-0.16221	-0.0509006	0.249233	-0.53881	-0.0947427	0.0823123	0.995062	0.99481
Control	5.46899	0.166593	0.0488202	5.41131	-0.120373	-0.0777895	1.54901	0.128365	-0.0148432	0.686155	0.994329	0.989379
Control	5.05149	0.0175795	0.0547142	5.09629	-0.0445136	-0.0262398	0.389151	-0.53733	-0.0603832	0.135547	0.9071	0.984793
Control	4.62522	-0.106334	0.149445	4.1607	0.201414	-0.30044	1.21005	-0.208776	-0.0900541	0.628626	0.981055	0.963475
Control	5.42439	0.135265	0.140042	5.36098	-0.185037	-0.0362794	0.70698	0.376691	-0.265502	0.288728	0.993772	0.984437
Control	5.11815	0.0583414	0.129686	4.60094	0.0776791	-0.143255	0.993343	0.36223	-0.264679	0.386218	0.990171	0.982339
Control	5.32469	0.257937	-0.128454	5.33113	-0.175272	-0.00547224	1.44228	0.263626	-0.150503	0.696407	0.994711	0.985753
Control	5.58717	0.0137011	-0.0664697	4.46134	0.215074	0.357763	1.45533	0.0290384	-0.275374	0.670182	0.985207	0.992583
Control	5.60526	0.237891	-0.113542	5.13258	-0.152442	-0.00232713	0.892029	0.351461	-0.231848	0.349316	0.99422	0.991468
Control	5.47161	0.0326555	0.240285	5.09156	-0.107171	-0.0716506	1.51051	0.193626	-0.275998	0.664663	0.991597	0.989918
Control	5.42816	-0.00615487	0.239712	4.98177	0.0576797	-0.224643	1.50173	-0.171815	-0.228803	0.667808	0.992944	0.986433
Control	5.35423	0.271681	-0.0440486	5.39314	-0.323115	-0.040962	1.45794	0.104771	0.068573	0.550274	0.993394	0.97307
Control	5.83146	0.301252	-0.051538	5.71355	-0.308962	0.131408	1.45502	0.377463	-0.204819	0.687372	0.997108	0.993167
Control	5.14807	0.176518	0.0913155	5.64919	-0.177709	-0.1083	1.65638	0.318132	0.105766	0.718292	0.99687	0.967883
Control	5.71122	0.156423	0.033925	5.37373	-0.13038	0.0321875	0.392807	0.389739	-0.292518	0.21766	0.993435	0.992402
Control	4.87863	-0.160946	-0.145815	4.73213	0.0374018	0.203911	0.221116	-0.541732	-0.0839848	0.0632894	0.992407	0.983511
Control	5.85016	0.199653	0.0381594	5.4915	-0.279056	0.0966632	1.81944	0.335249	0.0440665	0.750136	0.996241	0.990746
Control	2.22203	-0.273952	-0.275708	3.48494	0.265756	0.0774376	2.16747	0.203712	0.0770505	0.839648	0.978431	0.763521
MASLD	3.94548	-0.268398	-0.280489	3.79485	0.317072	0.308034	0.0177214	-0.567809	-0.0906756	0.00259776	0.973564	0.960674
MASLD	5.65605	0.130339	0.0288833	5.25953	-0.173752	0.180869	2.43167	0.336432	-0.000356157	0.845132	0.994476	0.991779
MASLD	5.14467	0.0340621	0.194503	4.12689	0.172892	-0.212164	0.20399	-0.545235	-0.0832184	0.0593188	0.985436	0.982729
MASLD	5.44038	-0.146105	-0.0281411	4.17001	0.0548545	0.108574	1.98598	0.180227	-0.00405312	0.837003	0.967249	0.990183
MASLD	5.15378	-0.178498	-0.208897	3.4976	0.190417	0.239413	2.15352	0.130524	0.0817963	0.861507	0.932789	0.984349
MASLD	4.45527	-0.153596	0.107115	4.92065	-0.062413	-0.162618	1.12504	0.386699	-0.239885	0.482302	0.987429	0.927875
MASLD	5.11003	-0.0644708	0.244459	5.17652	-0.0784399	-0.143399	2.11651	0.0124623	0.0440876	0.833788	0.995221	0.986936
MASLD	5.15127	0.251923	-0.112547	4.94984	-0.247247	-0.00028528	1.2986	0.228128	-0.269747	0.566322	0.99125	0.986022
MASLD	4.59883	-0.267342	0.0499429	4.35255	0.294553	-0.175929	2.09265	0.143827	0.225615	0.824071	0.986723	0.977251
MASLD	5.23414	0.167123	-0.15469	4.42382	0.0921598	-0.0591255	1.59969	-0.00921921	0.0500114	0.677104	0.981358	0.988956
MASLD	6.06949	0.170509	0.122607	5.56247	-0.248793	0.0802195	1.44399	0.254634	0.381662	0.624819	0.996351	0.995645
MASLD	5.51478	0.0509143	0.0250214	5.47475	-0.143783	0.109926	1.0906	-0.157974	-0.275757	0.589273	0.99244	0.991546
MASLD	4.92065	0.326841	-0.271505	4.76656	-0.306765	-0.0239215	1.83234	0.23044	-0.0240785	0.755453	0.985297	0.975967
MASLD	4.77789	0.301663	-0.192215	4.68732	-0.139809	-0.107732	1.30555	-0.0423784	-0.2657	0.641713	0.983973	0.973692
MASLD	5.36005	0.179266	0.0220453	5.47726	-0.258695	0.0788604	0.174617	0.36976	-0.282193	0.0504081	0.99468	0.986392
MASLD	2.63355	-0.317348	-0.294923	2.96467	0.268492	0.0506869	1.85399	-0.0773059	-0.153468	0.78293	0.959851	0.872329
MASLD	5.36294	0.0454854	0.0549458	4.10813	0.0789856	0.0922364	0.895064	-0.419631	0.126207	0.453581	0.980695	0.985513
MASLD	5.51959	0.137281	0.156162	5.58066	-0.289269	-0.0476356	1.24148	0.157495	-0.274308	0.599975	0.995756	0.989421
MASLD	3.03697	-0.326504	-0.25933	2.75662	0.293386	0.0645665	0.595303	-0.498457	-0.0915795	0.234768	0.943602	0.919491
MASLD	5.09118	-0.0850291	0.0540102	4.72999	0.100309	-0.0244431	0.59034	0.378256	-0.26521	0.24242	0.98686	0.987571
MASLD	5.44176	0.164994	0.042889	5.37225	-0.222009	0.0330473	1.96645	0.128251	0.145807	0.767644	0.995863	0.983447
MASLD	5.05658	-0.152562	0.20521	4.79951	0.148871	-0.0179496	1.8554	0.175711	0.313686	0.754871	0.992546	0.979812
MASLD	5.50962	-0.127087	-0.0975713	4.84929	0.138595	0.0407716	0.396879	-0.436475	-0.153848	0.226593	0.992569	0.991062
MASLD	4.57057	-0.261311	0.145311	4.20699	0.122715	-0.187972	0.430619	0.387056	-0.273418	0.16619	0.98209	0.976476
MASLD	5.37055	-0.0183716	-0.0747771	4.71999	0.132112	0.0403053	0.584885	0.392591	-0.269997	0.269078	0.989857	0.986209
MASLD	5.46076	0.157365	-0.013433	5.13099	-0.204136	0.187578	0.939593	0.398743	-0.257626	0.3867	0.993904	0.987293
MASLD	5.19636	-0.141775	0.0868275	4.5235	0.241267	-0.0623119	1.66107	0.188746	-0.220157	0.734741	0.991295	0.985492
MASLD	4.96756	-0.0183481	-0.056053	4.46852	0.0138024	0.0737166	0.0343592	-0.566018	-0.090034	0.00837967	0.989225	0.977826
MASLD	5.347	-0.033352	-0.141218	4.78478	-0.0294521	0.1464	0.0896044	-0.562172	-0.0891995	0.0252028	0.987588	0.987972
MASLD	6.01691	0.175532	0.106603	5.42351	-0.190559	0.0466692	0.618464	-0.410461	-0.151558	0.282748	0.995219	0.995532
MASLD	5.24845	-0.0966349	0.206558	4.68955	0.20427	-0.0982628	2.08995	0.226961	0.146029	0.859467	0.992154	0.986615
MASLD	3.48265	0.203529	-0.37143	4.07023	-0.132734	-0.0111336	1.74458	0.285676	-0.00641916	0.729646	0.965214	0.930675
MASLD	5.26804	0.230628	-0.0255061	5.40632	-0.255494	0.0357052	1.39042	0.0595496	-0.147688	0.649526	0.994201	0.979687
MASLD	4.80953	-0.317191	0.0477079	4.41668	0.285151	-0.102583	1.68393	0.351094	-0.201689	0.706833	0.98791	0.975975
MASLD	5.82506	0.189712	0.0773931	5.23745	-0.110013	0.107645	1.31428	0.174853	-0.0230956	0.554502	0.758525	0.993006
MASLD	5.67897	0.26705	-0.0632451	5.54816	-0.294947	0.0819743	1.64596	0.283372	0.111279	0.694893	0.99598	0.991141
MASLD	3.48117	-0.368215	0.0812866	4.07662	0.286645	-0.174901	0.870202	-0.0798524	-0.331279	0.532681	0.982058	0.902985
MASLD	5.74878	0.0563033	0.099071	5.08908	-0.086235	0.0701289	1.38476	0.369426	-0.240092	0.596247	0.993147	0.993727
MASLD	5.53644	-0.127565	-0.12505	4.67691	0.245782	0.21304	0.275515	-0.545476	-0.0859935	0.0838357	0.99169	0.992346
MASLD	4.85757	-0.0902542	0.212197	5.0493	-0.0322481	-0.0830476	1.61334	0.351262	-0.152681	0.761759	0.993314	0.980458
MASLD	5.18877	-0.0650689	0.22491	4.17279	0.147598	-0.174437	1.37087	-0.409711	0.074286	0.546337	0.98483	0.987404
MASLD	5.55456	0.132346	0.147335	5.27899	-0.179157	-0.0485024	1.21417	-0.107063	-0.0326211	0.586611	0.995928	0.991193
MASLD	5.36062	0.0453276	0.271684	4.94154	-0.0746414	-0.202227	1.43627	0.112167	0.0683707	0.563723	0.991502	0.987225
MASLD	5.74101	0.216434	-0.0731129	5.14263	-0.277706	0.0529708	1.73411	0.316851	-0.140425	0.779452	0.738408	0.993333
MASLD	3.85504	0.0142891	-0.275511	4.24433	0.132932	0.041326	0.0137284	-0.568165	-0.0900651	0.00199858	0.988445	0.935767
MASLD	2.63703	0.162707	-0.297033	3.34147	-0.058736	-0.00482137	2.00309	0.126793	0.40768	0.83348	0.914533	0.698214
MASLD	5.34126	0.276393	-0.0731396	5.10851	-0.107707	-0.0977309	1.12599	0.0921223	0.548428	0.56945	0.988726	0.98685
MASLD	4.82225	-0.363935	-0.162777	4.13502	0.347125	0.118348	0.635659	0.0256528	0.153499	0.271548	0.984702	0.985871
MASLD	5.63462	-0.0275824	-0.0820377	4.70411	0.137287	0.329497	0.0716715	-0.567188	-0.0899306	0.0183199	0.990185	0.992753
MASLD	5.07478	-0.0982264	-0.151126	4.31447	0.137493	0.208335	1.84234	0.144567	0.100714	0.694251	0.981671	0.983254
MASLD	2.74843	-0.387171	-0.070847	3.45542	0.321896	0.0909531	2.04478	0.134603	0.430763	0.767024	0.974577	0.829132
MASLD	3.34734	-0.250055	-0.0713517	3.52437	0.303574	0.202349	0.748052	-0.445811	0.214318	0.447404	0.964609	0.943339
MASLD	5.14124	0.206312	-0.0523308	4.96192	-0.0663332	-0.222528	1.31555	-0.263693	-0.16654	0.57991	0.992016	0.98644
MASLD	5.78123	0.172993	0.0815293	5.36247	-0.203608	-0.0296135	1.69531	0.210405	0.0801632	0.745687	0.994699	0.993562
MASLD	6.01202	0.204502	0.0425264	5.68316	-0.191891	0.0706503	0.733438	0.00179366	0.00480846	0.343614	0.996848	0.995648
MASLD	4.87475	0.0107887	-0.110754	4.55337	-0.034337	0.243475	0.987529	-0.408965	-0.122965	0.405514	0.980265	0.970129
MASLD	5.50745	0.0804962	0.052232	4.98329	-0.0270561	0.0678472	0.530944	0.12243	0.0872858	0.187987	0.981657	0.988459
MASLD	4.14548	-0.348748	-0.357784	3.54434	0.311503	0.327043	0.00626289	-0.569151	-0.0906451	0.00059986	0.974323	0.967736
MASLD	5.72447	0.0477771	0.0237333	5.09006	-0.0722676	0.164479	2.34883	0.278923	0.197264	0.862804	0.993677	0.991965
MASLD	5.80408	0.168523	0.00271394	5.29059	-0.189931	0.201253	1.07795	0.34511	-0.261874	0.408276	0.994884	0.992848
MASLD	5.21727	-0.0463896	0.0241141	4.77419	0.0880545	0.136054	1.60049	0.157678	0.359834	0.741053	0.991529	0.979288
MASLD	4.93501	-0.10677	0.101132	4.68789	0.144718	-0.231648	0.262838	0.106218	0.606649	0.115597	0.987824	0.980848
MASLD	5.5615	0.109466	0.10584	5.35416	-0.146172	0.00404947	1.80988	0.340418	-0.192856	0.734683	0.993509	0.990796
MASLD	5.44851	0.126102	-0.0521724	5.49934	-0.13866	0.192369	2.04232	0.172042	0.0229266	0.773052	0.994879	0.991622
MASLD	4.42469	-0.280229	-0.098161	3.93995	0.28605	-0.0419671	0.491416	0.118073	0.613571	0.21625	0.969652	0.968642
MASLD	4.15623	0.142534	-0.215259	3.83513	0.0426782	-0.118177	#N/A	#N/A	#N/A	#N/A	0.970974	0.964021
MASLD	5.42496	0.131915	0.164029	5.36435	-0.148744	-0.160972	1.53267	0.34633	0.150944	0.724349	0.992389	0.987946
MASLD	3.07423	-0.384234	-0.0477139	2.82417	0.246787	-0.0849663	0	-0.569549	-0.0908169	0	0.943556	0.851014
MASLD	4.67036	-0.1111	-0.170046	4.23915	0.19472	0.262216	1.5081	-0.190438	-0.05172	0.662527	0.982614	0.978477
MASLD	5.77809	0.148119	0.115652	5.44878	-0.154794	0.0358557	1.57945	0.192473	0.197761	0.736491	0.995952	0.992369
MASLD	4.78421	-0.273055	-0.23176	3.63764	0.280707	0.220628	0.0208877	-0.567328	-0.0891687	0.00279718	0.965423	0.972318
MASLD	5.47225	0.0286811	0.0343956	5.12695	-0.021843	0.0476197	1.25433	0.0746561	0.451694	0.594874	0.993958	0.991541
MASLD	5.36383	0.233064	-0.0834709	5.38441	-0.236852	-0.0395236	1.24346	0.345982	-0.138979	0.627525	0.994331	0.987918
MASLD	4.63011	-0.0901253	0.119024	4.3314	0.202495	-0.354388	1.6327	0.342932	-0.136435	0.761831	0.988977	0.97492
MASLD	4.58416	-0.122463	-0.140962	4.37166	0.222573	-0.125295	0.0648811	-0.564078	-0.0888506	0.0149322	0.980573	0.975798
MASLD	4.81608	-0.314567	0.00905384	4.48659	0.287145	-0.0737561	0.084488	-0.560109	-0.0922937	0.0245875	0.991396	0.987217
MASLD	5.03957	-0.252289	0.0346329	4.64307	0.1407	-0.0917503	0.814271	0.0240793	0.556473	0.32939	0.98877	0.983852
MASLD	3.95853	-0.345615	-0.193491	4.22291	0.328673	0.0427193	0.0516053	-0.564019	-0.0896713	0.0151277	0.971081	0.932869
MASLD	5.3542	0.0242134	0.129783	5.18603	-0.166134	-0.183163	1.14647	0.157912	-0.30485	0.535336	0.990055	0.978977
MASLD	3.9446	0.247832	-0.431454	3.56111	-0.100405	-0.0313909	0.665464	0.0578905	0.380156	0.367844	0.972576	0.951659
MASLD	4.8468	-0.168494	-0.0619773	4.4377	0.263552	0.0163837	1.85028	-0.21116	-0.0217714	0.756629	0.990622	0.984874
MASLD	5.66426	-0.00776739	0.0489939	4.78957	0.118723	0.174094	2.31326	0.227907	-0.0549094	0.832966	0.991545	0.993517
MASLD	5.26915	0.0542932	-0.114118	4.74482	0.14933	0.148215	0.0080546	-0.569128	-0.0903274	0.0029969	0.992762	0.98874
MASLD	4.75651	0.13397	-0.0413308	4.58418	-0.00994275	-0.209015	1.61037	0.10496	0.0751317	0.7019	0.987324	0.977643
MASLD	6.00292	0.268767	0.0275227	5.65083	-0.32454	0.115986	1.53269	0.368581	0.0760738	0.680668	0.995541	0.994908
MASLD	5.00661	-0.135751	-0.0993154	4.16077	0.258286	0.194946	0.573462	-0.440673	-0.133373	0.251208	0.979827	0.987764
MASLD	5.05111	0.0315812	0.21233	5.20238	-0.173369	-0.128011	1.31108	0.395951	-0.214465	0.54765	0.991625	0.978412
MASLD	5.45162	-0.0937303	0.0748787	4.99964	0.0491816	0.0567256	0.316765	-0.51898	-0.0885246	0.124641	0.994232	0.990874
MASLD	5.15134	-0.143853	-0.106106	4.30715	0.210222	0.254592	1.88436	0.307809	-0.0989085	0.828261	0.986453	0.9849
MASLD	5.60306	0.14396	0.111915	5.30983	-0.174087	0.0217447	1.35759	0.106163	0.478607	0.645725	0.994204	0.99228
MASLD	4.2812	-0.251226	-0.201793	3.04068	0.278751	0.25357	0.035981	-0.565825	-0.0857765	0.00995374	0.940928	0.978987
MASLD	4.96314	0.0044247	0.091694	4.82476	0.118831	-0.0180916	2.1773	0.198203	0.161341	0.865516	0.992037	0.965778
MASLD	3.45844	-0.330686	-0.248621	3.60029	0.225237	0.145184	0.136006	-0.555021	-0.0873695	0.0449279	0.938332	0.936891
MASLD	5.32164	-0.0666515	-0.149567	4.45861	0.224349	0.354672	0.341431	-0.519002	-0.0933127	0.150423	0.986582	0.990453
MASLD	4.56713	-0.111926	0.181523	4.70375	-0.0728217	-0.160681	1.42394	0.377641	-0.201822	0.659062	0.988035	0.977831
MASLD	5.5723	0.0276999	0.0853485	5.01586	-0.0349722	-0.0612996	2.12982	0.235984	0.190332	0.853942	0.99221	0.990285
MASLD	2.44554	0.0248623	-0.34856	3.3497	0.167498	-0.0656727	0.05487	-0.56197	-0.089758	0.0231619	0.87024	0.791834
MASLD	4.83036	-0.149387	0.250638	4.54613	0.191262	-0.103342	0.33712	0.38683	-0.29108	0.171657	0.989836	0.972238
MASLD	5.54779	0.18971	-0.0549311	5.62598	-0.250528	0.112751	0.277484	0.0146861	0.113922	0.0925059	0.996603	0.993491
MASLD	5.80774	0.121386	-0.0308474	5.3627	-0.288138	0.0864656	1.7526	0.269465	0.332318	0.700229	0.995031	0.994658
MASLD	5.70627	0.0582931	0.226803	5.24328	-0.12941	-0.122266	2.20978	0.281091	-0.104661	0.841301	0.993797	0.991624
MASLD	5.68035	0.164462	0.157778	5.15882	-0.218703	-0.130066	1.16625	-0.376144	-0.0838673	0.521892	0.992325	0.992512
MASLD	5.65314	-0.0909661	-0.129825	4.95623	0.0989989	0.279902	0.246884	0.0923159	0.638983	0.102213	0.990715	0.993113
MASLD	5.21661	-0.110636	0.0571801	3.99239	0.184116	-0.0303744	1.61349	-0.259297	-0.111812	0.649868	0.975984	0.98427
MASLD	4.09385	-0.408631	0.115126	3.96459	0.312793	-0.23235	0.962588	-0.343332	-0.162851	0.430326	0.986264	0.962217
MASLD	5.59592	0.128364	0.0575798	5.09633	-0.148138	0.0467665	0.545879	0.0922452	0.626047	0.187398	0.993602	0.991013
MASLD	5.36119	0.238757	0.0219824	5.58558	-0.269353	0.144236	0.722388	-0.267616	0.441892	0.473036	0.996244	0.979026
MASLD	5.05121	0.0964455	0.0495662	5.10896	-0.163764	0.0835354	0.721878	0.0402021	0.1184	0.260349	0.992327	0.965108
MASLD	5.66612	0.142877	-0.0824513	5.21065	-0.194252	0.148766	0.332499	-0.532886	-0.00960369	0.14967	0.994474	0.991264
MASLD	5.57965	0.0600364	0.0889541	5.1933	-0.019824	0.0761141	0.457608	0.110983	0.602916	0.167826	0.992351	0.988134
MASLD	4.72387	-0.16029	-0.0548352	4.39425	0.285689	0.0285934	0.594903	-0.510393	-0.0867152	0.192709	0.972452	0.980455
MASLD	5.06573	-0.0122015	0.157426	5.18053	-0.0713803	-0.0878789	1.70569	0.203424	0.409849	0.68558	0.99397	0.980681
MASLD	5.09418	-0.030166	0.213171	5.19057	0.0171468	-0.145919	1.27839	0.0716641	0.0417966	0.535285	0.995281	0.982488
MASLD	4.4222	-0.307835	-0.261629	3.94113	0.288845	0.220262	0.0291812	-0.566611	-0.0875726	0.0107516	0.978011	0.972689
MASLD	4.75542	-0.334087	-0.0851211	4.11112	0.338274	-0.182076	2.07163	0.311206	-0.0335355	0.802478	0.984856	0.975273
MASLD	1.76525	-0.159793	-0.277169	2.6883	0.254683	0.0861991	0.296553	-0.00721404	0.595354	0.168413	0.931781	0.776182
MASLD	5.16551	-0.016649	0.162428	5.1946	-0.0606705	-0.17834	1.96921	0.259775	-0.179976	0.781165	0.993496	0.979411
MASLD	4.01542	-0.370326	0.0430443	3.77531	0.280738	-0.0884508	0.103198	-0.56304	-0.0872171	0.0210774	0.956606	0.961792
MASLD	5.56657	0.0278756	-0.0160453	5.11285	-0.0147175	0.122802	0.00565781	-0.569037	-0.0906883	0.00079978	0.994028	0.991616
MASLD	5.63765	-0.0805262	0.0468123	4.86972	0.0985374	0.0688962	1.84911	0.176238	-0.220637	0.760491	0.991725	0.994165
MASLD	5.92486	0.217304	0.00371823	5.37539	-0.194142	0.131516	1.42756	0.322769	-0.206	0.683341	0.995909	0.993867
MASLD	5.08885	-0.137995	-0.201066	4.64198	0.0107423	0.26556	2.43001	0.136291	0.096871	0.854926	0.985635	0.9882
MASLD	5.80416	-0.0196477	-0.0214251	5.38693	-0.0674624	0.0309789	1.53105	0.267718	-0.103204	0.770637	0.99582	0.994565
MASLD	5.43222	0.297692	-0.247552	5.05918	-0.230823	0.0776347	0.113761	0.0736704	0.646496	0.0322777	0.986144	0.990301
MASLD	5.47953	-0.104721	-0.231105	4.47612	0.208424	0.342367	0.17797	-0.555976	-0.0735374	0.0530804	0.557181	0.992333
MASLD	5.60124	0.224745	0.0857475	5.3947	-0.242251	0.0409741	1.85045	0.199991	0.137893	0.790604	0.9957	0.990919
MASLD	5.40346	0.0364011	-0.0948597	4.63787	0.0499607	0.286005	1.23087	0.383418	-0.230179	0.479351	0.988993	0.988732
MASLD	3.89942	-0.318651	-0.350103	4.05035	0.287527	0.297621	0.172914	-0.543452	-0.0885175	0.0546577	0.967663	0.958919
MASLD	5.51204	0.105782	0.0759836	5.15858	-0.108652	0.00957029	0.35664	-0.510286	-0.0913228	0.131024	0.986391	0.988239
MASLD	4.51464	-0.287202	0.0949067	4.24762	0.195128	-0.205031	#N/A	#N/A	#N/A	#N/A	0.984597	0.96949
MASLD	5.62129	0.139004	0.108405	5.28394	-0.176408	0.0499972	0.998266	0.177009	0.528152	0.405791	0.991716	0.989315
MASLD	5.02032	-0.102893	0.222399	4.56834	0.138134	-0.0818727	0.967948	0.035163	0.101527	0.367894	0.986851	0.984891
MASLD	5.27513	-0.0229007	0.0946191	4.89375	0.0880778	-0.00933611	0.919624	0.207818	0.00138271	0.458437	0.991327	0.988465
MASLD	3.91829	0.142343	-0.364176	3.78808	0.0294081	-0.0401174	0.0468763	-0.567285	-0.089682	0.0103688	0.966303	0.95508
MASLD	5.59037	0.168737	0.12609	5.36752	-0.218646	0.0795521	1.10325	-0.30224	-0.172986	0.531822	0.996004	0.990855
MASLD	5.58406	0.233081	-0.011161	5.37324	-0.24751	0.149032	0.612348	0.398857	-0.278474	0.302247	0.995233	0.99279
MASLD	4.94311	-0.0575067	-0.00806875	4.86307	0.0317928	-0.0629045	1.98849	0.134891	0.255991	0.761308	0.99169	0.983614
MASLD	5.89574	0.12372	0.130349	5.16529	-0.18699	0.106844	1.13629	0.138852	0.42448	0.580112	0.99399	0.994626
MASLD	4.79442	-0.138234	-0.0894253	4.09904	0.253686	-0.0696436	#N/A	#N/A	#N/A	#N/A	0.986634	0.969939
MASLD	5.31838	0.250479	-0.113351	5.18843	-0.150475	-0.0377147	0.365915	0.374696	-0.247413	0.130683	0.990081	0.985609
MASLD	4.47458	-0.355644	-0.19976	4.60849	0.288969	0.0277513	0.188343	-0.549309	-0.0710257	0.0692494	0.990917	0.977398
MASLD	4.53151	-0.154923	0.0436883	4.56229	0.178731	-0.186562	1.09863	0.387506	-0.20629	0.597437	0.988916	0.970719
MASLD	5.63401	-0.026503	-0.0698696	4.97316	-0.107419	0.26974	0.766818	-0.362428	-0.164364	0.386906	0.991975	0.993541
MASLD	5.07423	-0.210385	-0.187931	4.04159	0.265947	0.28247	2.09809	0.264628	0.139679	0.82984	0.983992	0.988998
MASLD	3.71345	-0.289906	0.00302041	2.34543	0.246994	-0.0444593	1.30581	0.224909	0.188051	0.649074	0.876921	0.911317
MASLD	5.1798	-0.167014	-0.197473	4.32306	0.297184	0.28921	1.62498	0.125518	0.533978	0.690868	0.985802	0.981492
MASLD	5.07005	-0.124911	0.171806	4.46812	0.105456	-0.138515	0.45823	0.378119	-0.27379	0.157163	0.985008	0.979272
MASLD	5.55364	0.0358085	0.215444	5.27282	-0.0590811	-0.0983803	1.78516	0.24956	-0.234977	0.696985	0.994857	0.992064
MASLD	4.42565	-0.183433	0.102527	3.36447	0.278602	-0.278735	1.30065	0.403326	-0.238161	0.604432	0.96351	0.973036
MASLD	5.81272	0.166679	-0.0566005	5.40755	-0.161016	0.120946	0.89797	0.400164	-0.269463	0.480259	0.994534	0.993134
MASLD	4.43906	-0.432707	-0.290473	3.72996	0.383463	0.0937694	0.0136921	-0.5682	-0.0904452	0.00459134	0.979614	0.966973
MASLD	5.12937	-0.315003	-0.161483	4.3775	0.239783	0.0606492	#N/A	#N/A	#N/A	#N/A	0.986683	0.989294
MASLD	4.9447	0.271224	-0.195873	4.74512	-0.192439	-0.0508984	0.197053	0.0404267	0.621339	0.0788118	0.988878	0.978936
MASLD	4.86018	-0.336884	-0.141219	4.33489	0.297908	0.0720442	#N/A	#N/A	#N/A	#N/A	0.987818	0.985977
MASLD	4.7655	-0.0253624	-0.214581	4.47838	0.236832	0.163486	#N/A	#N/A	#N/A	#N/A	0.992739	0.972244
MASLD	3.39265	0.127775	-0.14642	3.6921	0.0177835	-0.109311	1.5933	0.135957	0.44381	0.749478	0.952439	0.789041
MASLD	5.66704	0.176717	0.00315012	5.25328	-0.166821	0.0807723	1.53399	0.369627	-0.0577145	0.699683	0.994703	0.993423
MASLD	5.69485	0.151233	0.121346	5.49363	-0.259033	-0.012973	1.11856	0.362123	-0.182967	0.500862	0.995038	0.991889
MASLD	3.76831	0.242228	-0.465991	3.35521	-0.0250637	-0.012553	1.73211	0.198284	0.0477995	0.777424	0.958929	0.949186
MASLD	5.79082	0.00276431	0.129183	5.23222	-0.0981521	0.0352943	1.78575	-0.287371	0.0548434	0.726608	0.992682	0.993336
MASLD	5.68798	0.152015	0.0279326	5.479	-0.233191	0.126391	1.21498	0.322965	-0.220762	0.504355	0.995478	0.989419
MASLD	6.19932	0.199465	0.0197675	5.38873	-0.265464	0.139744	0.172691	-0.557183	-0.0876192	0.0512629	0.995257	0.996834
MASLD	4.00982	-0.318296	-0.0887727	4.28398	0.313574	0.0729104	0.00102103	-0.569442	-0.0907829	0.00039994	0.988811	0.962732
MASLD	4.8178	-0.0866053	-0.00547214	4.74233	0.0912078	-0.10178	1.19434	0.325704	-0.262962	0.543622	0.991298	0.981256
MASLD	5.64961	0.090354	0.230713	5.40556	-0.114959	-0.0597021	0.884371	-0.409371	-0.128024	0.428822	0.995391	0.992153
MASLD	2.86441	-0.435326	-0.0351798	3.07252	0.33976	-0.351189	2.31447	0.0491003	0.0996107	0.760927	0.961536	0.879549
MASLD	2.94611	-0.446773	-0.0354056	3.13004	0.344346	-0.346754	2.12821	0.0953956	0.12297	0.691114	0.964497	0.892995
MASLD	5.22979	-0.16963	0.118406	4.36052	0.237883	-0.00474851	2.03833	0.093102	-0.18321	0.808308	0.984109	0.986206
MASLD	4.6787	-0.196656	0.0765142	3.55227	0.163768	-0.18443	1.66063	-0.344531	-0.124868	0.590121	0.917808	0.974995
MASLD	4.85306	-0.0637916	-0.0146248	4.38999	0.0966273	0.192991	2.996	-0.12268	0.00792269	0.905769	0.98667	0.974383
MASLD	3.45506	-0.266337	0.141343	3.83581	0.295106	-0.13202	1.70378	-0.426778	-0.0607114	0.570076	0.976387	0.884245
MASLD	5.05057	-0.181828	0.178952	4.52015	0.231614	-0.282023	0.166678	-0.551609	-0.0886683	0.0521747	0.983557	0.978828
MASLD	5.57878	0.057248	0.0802512	4.86954	-0.0414861	-0.106029	2.04398	0.0295486	-0.161768	0.792304	0.990713	0.988809
MASLD	5.00037	0.0461077	-0.0766535	4.62931	-0.0437828	0.231481	1.48199	-0.165479	0.41912	0.614177	0.987708	0.985338
MASLD	3.53594	-0.404186	-0.254255	3.64191	0.338376	-0.129372	0.648006	-0.526991	-0.0850378	0.290922	0.979338	0.955249
MASLD	5.09299	-0.23309	-0.212144	4.16095	0.305084	0.298022	1.36039	0.338417	0.213392	0.619769	0.981398	0.986309
MASLD	5.06493	0.232252	-0.215278	4.61441	-0.0103278	-0.129276	0.964653	-0.416418	-0.115948	0.381531	0.989939	0.982411
MASLD	5.36354	0.104931	0.203595	4.95066	-0.0431526	-0.0354976	2.02717	-0.313145	-0.0455404	0.672104	0.991081	0.989302
MASLD	5.3732	-0.0642421	0.00134244	4.20287	0.211783	0.21877	1.04703	0.368398	-0.037479	0.465752	0.98065	0.990494
MASLD	5.33029	-0.0336847	0.139822	4.56773	0.11975	0.0192592	1.21031	-0.131574	-0.285496	0.594382	0.986298	0.990232
MASLD	4.55653	-0.287655	-0.00765641	4.35363	0.257682	-0.0340933	1.23622	-0.381142	-0.0479856	0.592619	0.988915	0.975401
MASLD	4.97612	-0.111035	0.216902	4.38445	0.153725	-0.220434	2.75199	0.123193	0.0915764	0.919294	0.984046	0.973324
MASLD	5.88393	0.0917749	0.18501	5.47418	-0.253529	-0.0304062	2.53849	0.18842	-0.0806232	0.883853	0.990081	0.99285
MASLD	5.65279	0.00432021	0.192975	5.10395	-0.00195724	0.00568145	0.414575	0.368592	-0.263009	0.123305	0.994457	0.992599
MASLD	4.48622	-0.104552	0.110138	4.81432	-0.0678709	-0.18903	0.366433	0.100095	0.610096	0.139375	0.992333	0.972903
MASLD	5.55467	-0.00954514	0.214052	5.0645	-0.0300913	-0.219766	1.51832	0.353867	-0.0923278	0.581006	0.991771	0.990502
MASLD	5.52866	0.275502	-0.119468	5.37411	-0.19645	-0.0428643	1.06124	0.38977	-0.26101	0.448786	0.992977	0.988886
MASLD	4.47223	0.242428	-0.110817	4.94959	-0.134475	-0.132581	2.187	0.171309	0.033288	0.835516	0.978152	0.927621
MASLD	5.42389	0.369352	-0.187833	5.18859	-0.244936	-0.0239142	1.12817	-0.00775124	-0.215651	0.606021	0.991814	0.986576
MASLD	5.03172	0.272079	-0.137221	5.09957	-0.286345	0.0250019	2.13545	-0.00839179	0.394821	0.791518	0.986681	0.976857
MASLD	4.26442	-0.129164	-0.0354192	3.77841	0.184157	-0.123079	0.141625	-0.553191	-0.0872998	0.0439504	0.978671	0.960576
MASLD	4.36665	-0.208006	-0.260793	4.15849	0.162354	0.199767	1.7699	0.0661696	0.369936	0.787682	0.983968	0.971101
MASLD	5.34885	0.00358757	0.2019	5.09742	0.00695446	-0.135273	1.24763	0.343779	0.23376	0.650037	0.991503	0.988427
MASLD	4.32109	-0.176319	0.154408	4.38597	0.147479	-0.229128	0.541075	-0.470486	-0.106701	0.236646	0.988632	0.971511
MASLD	5.40064	0.0438722	0.193379	5.54275	-0.21185	-0.0496464	1.90447	-0.145857	-0.115566	0.781169	0.995825	0.987598
MASLD	2.12577	-0.225852	0.0273054	2.05577	0.244157	-0.229369	0.334528	0.0212611	0.130542	0.153732	0.858747	0.786073
MASLD	5.43741	0.150693	-0.235106	4.38455	0.00558639	0.174287	0.974786	0.0820307	0.147551	0.368523	0.977098	0.991817
MASLD	3.80703	-0.394091	0.0724683	3.99568	0.332405	-0.165736	1.31454	0.125332	0.0494489	0.530407	0.985764	0.960474
MASLD	5.23361	-0.0941478	0.189206	4.59706	0.213689	-0.0947397	0.0764066	-0.562743	-0.0894061	0.0224505	0.99018	0.985971
MASLD	5.61289	0.129196	0.102769	5.36672	-0.109946	0.0579028	1.68472	0.155829	0.22509	0.688295	0.994866	0.98521
MASLD	4.78547	-0.214786	-0.148917	4.05562	0.204735	0.195321	1.81502	0.0610361	0.224741	0.776736	0.979783	0.982549
MASLD	4.09107	-0.16518	0.121698	3.97011	0.146463	-0.20373	0.0424761	0.0190198	0.122018	0.0109633	0.965298	0.876387
MASLD	4.84859	-0.248309	0.0231356	4.52766	0.277441	0.067914	2.50743	0.209285	-0.097805	0.860864	0.990486	0.979573
MASLD	5.25012	-0.0705599	-0.101293	4.44545	0.191301	0.262864	1.77376	0.203629	0.426284	0.72155	0.981213	0.984693
MASLD	4.52103	-0.248806	0.147051	4.38244	0.285122	-0.0715069	1.04465	-0.453884	-0.101647	0.373419	0.98553	0.964342
MASLD	5.40755	-0.0203134	-0.0797917	4.66783	0.118183	0.119372	1.00973	0.403505	-0.26703	0.441615	0.989185	0.987033
MASLD	5.35106	-0.0520867	0.139194	4.74328	0.0361728	0.0240164	0.62382	-0.545666	-0.0757815	0.25995	0.983346	0.985814
MASLD	5.16178	0.0916378	0.166913	4.62262	-0.00448116	-0.249587	1.48153	-0.293688	0.268067	0.652846	0.982223	0.985589
MASLD	3.96444	-0.176182	0.00175509	4.34435	0.297238	-0.0689148	0.235045	0.0878429	0.634757	0.0673846	0.97663	0.918185
MASLD	4.20055	-0.00910206	-0.0324873	3.62443	0.25392	-0.233191	2.08313	-0.0978602	-0.0988405	0.835314	0.956662	0.946675

## Sheet: Figure1c
metadata	ecosystem	r2	p	fdr	fdr_label
BMI	Bac	0.602591	0.002	0.00942857	**
BMI	Virus	0.478615	0.003	0.012375	*
BMI	Fungi	0.303097	0.254	0.328706
Hypertension	Bac	0.385313	0.041	0.082
Hypertension	Virus	0.360576	0.027	0.0636429
Hypertension	Fungi	0.364636	0.149	0.213783
Diabetes	Bac	0.281048	0.185	0.259787
Diabetes	Virus	0.319052	0.081	0.137077
Diabetes	Fungi	0.64424	0.013	0.0373043	*
Glucose	Bac	0.583676	0.003	0.012375	*
Glucose	Virus	0.58158	0.002	0.00942857	**
Glucose	Fungi	0.590694	0.057	0.107486
ALT	Bac	0.623988	0.001	0.00825	**
ALT	Virus	0.572297	0.001	0.00825	**
ALT	Fungi	0.598559	0.024	0.0586667
AST	Bac	0.411045	0.032	0.0680625
AST	Virus	0.354339	0.033	0.0680625
AST	Fungi	0.410677	0.104	0.167415
GGT	Bac	0.430979	0.013	0.0373043	*
GGT	Virus	0.463576	0.002	0.00942857	**
GGT	Fungi	0.783799	0.008	0.0277895	*
TBil	Bac	0.338565	0.13	0.195
TBil	Virus	0.23904	0.606	0.645097
TBil	Fungi	0.145535	0.82	0.832615
DBil	Bac	0.431511	0.023	0.0583846
DBil	Virus	0.2602	0.412	0.485571
DBil	Fungi	0.265363	0.363	0.443667
TC	Bac	0.313808	0.246	0.32472
TC	Virus	0.263327	0.489	0.547017
TC	Fungi	0.245268	0.479	0.545069
TG	Bac	0.606586	0.002	0.00942857	**
TG	Virus	0.623592	0.001	0.00825	**
TG	Fungi	0.524424	0.076	0.132
LDL_C	Bac	0.253307	0.509	0.5599
LDL_C	Virus	0.273688	0.43	0.497895
LDL_C	Fungi	0.111374	0.973	0.973
non_HDL_C	Bac	0.350063	0.205	0.281875
non_HDL_C	Virus	0.307241	0.309	0.392192
non_HDL_C	Fungi	0.191501	0.689	0.72181
HDL_C	Bac	0.809394	0.001	0.00825	**
HDL_C	Virus	0.514012	0.009	0.0297	*
HDL_C	Fungi	0.458244	0.108	0.169714
ApoA1	Bac	0.459769	0.065	0.115946
ApoA1	Virus	0.307637	0.381	0.4572
ApoA1	Fungi	0.264288	0.534	0.57777
ApoB	Bac	0.446912	0.046	0.0892941
ApoB	Virus	0.402	0.059	0.108167
ApoB	Fungi	0.182259	0.778	0.802312
Insulin	Bac	0.662507	0.023	0.0583846
Insulin	Virus	0.590661	0.032	0.0680625
Insulin	Fungi	0.653103	0.124	0.190326
Age	Bac	0.702991	0.002	0.00942857	**
Age	Virus	0.427801	0.005	0.0183333	*
Age	Fungi	0.3969	0.133	0.195067
Gender	Bac	0.659948	0.001	0.00825	**
Gender	Virus	0.456822	0.004	0.0155294	*
Gender	Fungi	0.276175	0.317	0.394755
MASLD	Bac	1.1752	0.001	0.00825	**
MASLD	Virus	1.09953	0.001	0.00825	**
MASLD	Fungi	0.666085	0.02	0.055
urea	Bac	0.536498	0.028	0.0637241
urea	Virus	0.530245	0.012	0.0373043	*
urea	Fungi	0.612104	0.087	0.14355
uric_acid	Bac	0.727682	0.002	0.00942857	**
uric_acid	Virus	0.626716	0.001	0.00825	**
uric_acid	Fungi	0.389034	0.238	0.320571

## Sheet: Figure2a
F. prausnitzii_F: MAGs_1290	R. gnavus: MAGs_1032	S. glycyrrhizinilytica_A: MAGs_1004	ER4 sp000765235: MAGs_26	group
0.555473	-0.487096	-0.601332	2.30035	Control
0.056728	0.104633	-0.601332	-0.716294	Control
0.281181	-0.116643	0.972197	-0.716294	Control
0.388537	0.225708	-0.601332	-0.716294	Control
0.014921	-0.13469	0.739631	3.03807	Control
1.58969	-1.06231	-0.601332	0.972197	Control
1.51036	-1.06231	-0.601332	1.73166	Control
-0.663293	-1.06231	-0.601332	0.626553	Control
1.04155	-0.0746714	-0.601332	1.06231	Control
0.787563	-1.06231	-0.601332	0.250267	Control
-1.17976	1.13886	-0.601332	-0.716294	Control
-1.17976	-0.00895236	-0.601332	-0.02686	Control
-0.362917	0.420925	-0.601332	-0.716294	Control
1.42291	-1.06231	0.480387	0.440571	Control
0.50058	-1.06231	-0.601332	1.92076	Control
0.350198	1.36006	1.03134	-0.716294	Control
-0.56245	0.854447	0.369299	-0.716294	Control
-0.343859	0.56245	-0.601332	-0.716294	Control
1.26146	-1.06231	-0.601332	0.708602	Control
-0.548522	-1.06231	-0.601332	0.845881	Control
0.845881	-0.420925	-0.601332	1.26146	Control
-1.17976	1.49194	0.953225	-0.716294	Control
0.414413	-0.394981	-0.601332	1.47402	Control
-1.17976	0.898259	0.693342	-0.716294	Control
-1.17976	1.34517	-0.601332	-0.716294	Control
1.31623	-1.06231	0.15278	1.75904	Control
-1.17976	0.407919	0.755415	0.201284	Control
0.0926389	-1.06231	0.21348	0.274978	Control
-0.122654	-0.555473	-0.601332	0.576488	Control
-1.17976	-0.382108	-0.601332	-0.716294	Control
-1.17976	0.663293	-0.601332	-0.716294	Control
1.54881	-1.06231	-0.601332	2.69011	Control
1.61117	-0.362917	0.146745	-0.716294	Control
1.28836	-1.06231	-0.601332	1.11632	Control
-0.262602	-0.299858	0.293621	-0.716294	Control
0.663293	-1.06231	-0.601332	0.943866	Control
0.0208901	-1.06231	-0.601332	0.828932	Control
0.0627068	-1.06231	-0.601332	1.33056	Control
2.39398	-1.06231	-0.601332	-0.716294	Control
1.15035	-1.06231	-0.601332	0.453762	Control
-0.056728	0.548522	0.925392	-0.716294	Control
-0.0208901	-0.122654	-0.601332	-0.716294	Control
-0.493827	0.641145	-0.601332	-0.716294	Control
0.35655	-1.06231	-0.601332	0.898259	Control
-1.17976	0.685772	-0.601332	-0.716294	Control
0.318639	-0.146745	-0.601332	1.19791	Control
-0.00298409	-1.06231	-0.601332	0.35655	Control
0.237969	-0.331223	0.122654	0.375696	Control
0.207378	-1.06231	-0.601332	0.779451	Control
1.40667	-1.06231	-0.601332	0.981816	Control
-0.324925	0.25643	-0.601332	-0.0447762	Control
0.21348	-1.06231	-0.601332	0.583549	Control
-0.12867	0.268785	0.604911	-0.716294	Control
-1.17976	-0.262602	1.15035	-0.716294	Control
0.527828	-1.06231	-0.601332	1.54881	Control
-0.401441	0.331223	-0.601332	-0.716294	Control
-1.17976	1.00133	1.06231	-0.716294	Control
1.03134	-1.06231	-0.601332	0.685772	Control
0.293621	-0.237969	0.189118	0.382108	Control
1.01123	-1.06231	0.164868	1.8843	Control
0.962668	-1.06231	-0.601332	-0.716294	Control
-0.453762	-1.06231	-0.601332	0.0746714	Control
0.460388	-1.06231	-0.601332	1.78779	Control
-0.237969	0.480387	0.779451	0.21348	Control
2.30035	-0.350198	0.140715	1.13886	Control
-1.17976	0.943866	-0.601332	-0.716294	Control
-1.17976	0.916273	0.7475	-0.716294	Control
-1.17976	1.16199	-0.601332	-0.716294	Control
1.95996	0.583549	1.12752	0.820546	Control
0.59776	0.207378	0.828932	1.95996	Control
0.576488	-1.06231	-0.601332	0.925392	Control
2.00243	-0.17698	-0.601332	0.427455	Control
-0.110636	1.18577	-0.601332	0.299858	Control
0.925392	-1.06231	-0.601332	1.18577	Control
1.56892	-1.06231	-0.601332	0.88936	Control
0.943866	-0.473699	0.306106	1.49194	Control
0.693342	0.0447762	0.274978	-0.716294	Control
-0.700951	0.755415	-0.601332	-0.716294	Control
0.306106	-1.06231	-0.601332	0.934589	Control
1.16199	-1.06231	-0.601332	0.803945	Control
0.837377	-0.21959	-0.601332	-0.716294	Control
0.146745	-0.407919	-0.601332	0.880532	Control
0.907229	0.447157	-0.601332	-0.716294	Control
1.70553	-0.414413	-0.601332	2.39398	Control
-0.619307	1.45656	2.22338	0.13469	Control
2.10017	-0.268785	-0.601332	0.916273	Control
0.771389	-1.06231	-0.601332	1.23544	Control
-0.5347	0.250267	-0.601332	-0.716294	Control
-0.21348	-0.306106	-0.601332	1.85019	Control
-1.17976	1.12752	-0.601332	-0.716294	Control
-0.13469	0.337534	-0.601332	-0.716294	Control
0.480387	0.812218	0.72403	0.0328308	Control
-1.17976	0.962668	-0.601332	-0.716294	Control
0.299858	-1.06231	-0.601332	-0.716294	Control
1.08353	-0.207378	-0.601332	1.08353	Control
1.10526	-0.440571	-0.601332	1.02124	Control
0.779451	-1.06231	-0.601332	0.350198	Control
-0.708602	2.04886	-0.601332	-0.716294	Control
-0.25643	-1.06231	-0.601332	0.739631	Control
-0.0447762	0.35655	0.633832	-0.716294	Control
-0.00895236	0.0627068	0.52098	0.541598	Control
-0.670748	1.15035	1.5293	-0.0627068	Control
1.78779	-1.06231	-0.601332	0.763378	Control
0.731808	-0.337534	-0.601332	1.30217	Control
-0.394981	0.146745	0.763378	-0.716294	Control
1.81811	-0.0866467	-0.601332	2.51495	Control
0.189118	-0.527828	0.237969	0.337534	Control
0.25643	-1.06231	-0.601332	1.03134	Control
0.916273	-1.06231	-0.601332	2.22338	Control
1.63342	0.21959	-0.601332	1.40667	Control
1.12752	-1.06231	-0.601332	1.3908	Control
0.447157	-1.06231	-0.601332	1.43953	Control
1.49194	-0.324925	-0.601332	-0.716294	Control
0.427455	0.0746714	-0.601332	-0.716294	Control
1.21023	-1.06231	-0.601332	1.61117	Control
0.716294	-0.375696	-0.601332	0.670748	Control
-0.460388	0.5347	-0.601332	1.51036	Control
-0.293621	0.880532	-0.601332	-0.716294	Control
-0.50058	0.00298409	0.382108	-0.716294	Control
1.75904	-1.06231	-0.601332	0.293621	Control
-0.382108	0.59776	1.16199	-0.716294	Control
0.00298409	-1.06231	-0.601332	0.771389	Control
0.17698	-1.06231	-0.601332	0.953225	Control
0.375696	-1.06231	-0.601332	0.555473	Control
-1.17976	0.21348	0.50058	-0.716294	Control
-0.331223	-1.06231	-0.601332	1.15035	Control
0.21959	-0.25643	0.25643	-0.716294	Control
0.685772	-1.06231	0.250267	1.1738	Control
0.394981	-0.231834	-0.601332	0.244114	Control
-1.17976	1.43953	1.09433	-0.716294	Control
0.700951	-1.06231	-0.601332	2.15768	Control
-0.231834	-0.52098	0.362917	1.70553	Control
0.244114	-1.06231	-0.601332	0.110636	Control
-1.17976	1.04155	1.00133	-0.716294	Control
0.369299	0.110636	0.394981	-0.716294	Control
0.0686878	-1.06231	-0.601332	-0.716294	Control
2.15768	-1.06231	-0.601332	0.700951	Control
0.15278	-1.06231	-0.601332	0.795727	Control
-1.17976	-0.427455	1.07286	-0.716294	Control
0.0447762	-1.06231	-0.601332	0.056728	Control
0.493827	0.231834	0.337534	0.52098	Control
-1.17976	0.460388	1.24834	-0.716294	Control
0.420925	-0.0507512	0.170921	-0.716294	Control
1.47402	-1.06231	-0.601332	0.619307	Control
2.22338	-1.06231	0.648492	0.331223	Control
0.312367	0.343859	-0.601332	-0.716294	Control
-0.0328308	-1.06231	-0.601332	0.812218	Control
-0.655875	0.122654	1.13886	-0.716294	Control
1.1738	0.555473	0.318639	0.312367	Control
-0.541598	0.972197	2.69011	-0.716294	Control
0.250267	-0.0686878	0.268785	-0.716294	Control
0.972197	0.795727	1.31623	-0.716294	Control
-0.17698	-1.06231	-0.601332	-0.716294	Control
1.11632	-1.06231	-0.601332	1.65651	Control
0.739631	-0.15278	-0.601332	1.63342	Control
1.00133	-1.06231	-0.601332	0.991526	Control
-1.17976	1.05187	0.981816	-0.716294	Control
0.02686	-0.50058	0.331223	0.648492	Control
0.812218	-0.369299	-0.601332	0.59064	Control
-0.189118	-0.12867	-0.601332	1.31623	Control
-1.17976	1.40667	2.10017	-0.716294	Control
-0.02686	0.293621	-0.601332	0.318639	Control
-0.21959	-1.06231	-0.601332	0.0208901	Control
0.953225	-0.225708	-0.601332	0.158821	Control
0.343859	1.02124	0.612093	0.116643	Control
-0.35655	0.739631	0.5347	-0.716294	Control
0.287395	-1.06231	-0.601332	0.641145	Control
0.467033	-0.293621	-0.601332	0.306106	Control
-0.318639	0.619307	0.663293	-0.716294	Control
0.991526	-0.312367	-0.601332	0.122654	Control
0.641145	-1.06231	-0.601332	1.36006	Control
-0.274978	1.58969	1.61117	-0.716294	Control
1.73166	-1.06231	-0.601332	1.01123	Control
0.407919	-1.06231	-0.601332	1.68052	Control
-0.0806576	-0.0627068	-0.601332	-0.716294	Control
1.85019	0.655875	-0.601332	1.22274	Control
0.0806576	0.771389	-0.601332	-0.716294	Control
-0.414413	0.487096	-0.601332	1.45656	Control
-1.17976	0.0986344	0.685772	-0.716294	Control
0.122654	0.324925	0.670748	-0.716294	Control
0.541598	-0.281181	0.527828	-0.716294	Control
0.648492	-0.35655	0.13469	0.493827	Control
0.633832	-1.06231	-0.601332	0.25643	Control
-1.17976	0.779451	0.863077	-0.716294	Control
-0.0627068	0.15278	-0.601332	-0.716294	Control
-0.201284	-0.02686	-0.601332	0.569455	Control
-1.17976	0.52098	-0.601332	0.225708	Control
-1.17976	0.678241	-0.601332	-0.716294	Control
-0.375696	0.626553	-0.601332	-0.716294	Control
0.195198	-0.480387	0.17698	-0.716294	Control
0.473699	-1.06231	-0.601332	2.04886	Control
0.0507512	-1.06231	-0.601332	1.07286	Control
0.231834	-1.06231	-0.601332	0.716294	Control
-0.014921	-1.06231	-0.601332	0.480387	Control
-0.207378	-0.0388028	0.655875	-0.716294	Control
-0.612093	-0.0926389	-0.601332	-0.716294	Control
0.7475	-0.164868	-0.601332	0.447157	Control
-0.440571	0.244114	0.460388	0.369299	Control
0.0328308	-1.06231	-0.601332	2.00243	Control
-1.17976	0.375696	0.787563	-0.716294	Control
-0.195198	-1.06231	-0.601332	1.42291	Control
1.23544	-1.06231	0.576488	0.604911	Control
-0.299858	-1.06231	-0.601332	1.00133	Control
1.2748	-0.460388	-0.601332	0.871771	Control
1.07286	-1.06231	-0.601332	1.81811	Control
0.670748	-1.06231	-0.601332	1.37527	Control
0.110636	-1.06231	-0.601332	-0.00298409	Control
0.201284	0.953225	-0.601332	-0.716294	Control
1.68052	-1.06231	-0.601332	0.0806576	Control
-1.17976	1.21023	-0.601332	-0.716294	Control
-1.17976	1.8843	1.95996	-0.716294	MASLD
1.02124	0.306106	1.22274	-0.716294	MASLD
-1.17976	-0.274978	0.507356	-0.716294	MASLD
0.655875	0.731808	0.837377	-0.716294	MASLD
-0.685772	2.15768	3.03807	-0.716294	MASLD
0.59064	0.453762	0.487096	-0.716294	MASLD
0.88936	-0.170921	-0.601332	-0.716294	MASLD
0.52098	-0.453762	-0.601332	-0.00895236	MASLD
-1.17976	0.803945	2.39398	-0.716294	MASLD
-0.678241	0.318639	1.05187	0.0686878	MASLD
1.30217	-1.06231	-0.601332	0.343859	MASLD
1.43953	0.828932	2.00243	0.50058	MASLD
0.863077	-0.287395	0.803945	1.21023	MASLD
0.0388028	-0.493827	0.195198	0.17698	MASLD
0.981816	-0.401441	-0.601332	0.633832	MASLD
-1.17976	1.26146	-0.601332	-0.716294	MASLD
-0.369299	-1.06231	-0.601332	0.189118	MASLD
1.34517	-0.00298409	-0.601332	1.58969	MASLD
-1.17976	1.3908	-0.601332	-0.716294	MASLD
-0.116643	0.274978	-0.601332	-0.716294	MASLD
1.19791	-0.514156	0.493827	-0.716294	MASLD
-1.17976	0.02686	0.427455	-0.716294	MASLD
-0.447157	1.85019	1.45656	0.0627068	MASLD
0.0866467	0.72403	0.88936	-0.716294	MASLD
-0.514156	-0.140715	-0.601332	0.962668	MASLD
0.619307	-1.06231	1.56892	0.324925	MASLD
-1.17976	0.871771	-0.601332	-0.716294	MASLD
0.225708	0.541598	0.548522	-0.716294	MASLD
0.140715	2.00243	0.907229	0.231834	MASLD
1.5293	-0.183046	0.262602	1.10526	MASLD
-1.17976	0.056728	0.731808	-0.716294	MASLD
-0.0507512	-0.201284	-0.601332	-0.716294	MASLD
1.65651	0.0507512	0.343859	1.2748	MASLD
-1.17976	1.33056	1.36006	-0.716294	MASLD
0.0746714	0.0686878	0.414413	0.863077	MASLD
1.92076	-1.06231	-0.601332	0.5347	MASLD
-0.507356	0.467033	-0.601332	-0.716294	MASLD
1.37527	-1.06231	0.299858	0.0926389	MASLD
-1.17976	1.75904	1.2748	-0.716294	MASLD
1.45656	0.014921	0.375696	-0.716294	MASLD
-1.17976	-0.0806576	-0.601332	-0.716294	MASLD
0.274978	-1.06231	0.467033	0.731808	MASLD
0.548522	-1.06231	-0.601332	0.0447762	MASLD
0.763378	-1.06231	-0.601332	0.414413	MASLD
-0.281181	0.787563	0.35655	-0.716294	MASLD
-0.306106	-0.434004	-0.601332	-0.716294	MASLD
-0.140715	-0.541598	-0.601332	0.195198	MASLD
-1.17976	1.37527	1.47402	-0.716294	MASLD
-1.17976	0.648492	1.18577	-0.716294	MASLD
-1.17976	0.925392	0.473699	-0.716294	MASLD
-1.17976	1.03134	-0.601332	-0.716294	MASLD
-1.17976	-1.06231	-0.601332	-0.716294	MASLD
-0.0686878	-1.06231	-0.601332	0.837377	MASLD
1.13886	-1.06231	-0.601332	0.467033	MASLD
0.569455	-1.06231	-0.601332	0.420925	MASLD
-0.104633	0.716294	1.23544	-0.716294	MASLD
0.362917	0.0388028	-0.601332	1.28836	MASLD
-1.17976	3.03807	2.30035	-0.716294	MASLD
2.51495	0.907229	2.15768	0.72403	MASLD
0.268785	0.0866467	-0.601332	0.56245	MASLD
-0.0986344	0.427455	0.898259	-0.716294	MASLD
-0.487096	0.934589	-0.601332	0.0507512	MASLD
0.626553	0.414413	-0.601332	1.09433	MASLD
0.164868	0.0806576	-0.601332	1.56892	MASLD
-1.17976	1.70553	0.854447	-0.716294	MASLD
-0.569455	-0.158821	0.583549	-0.716294	MASLD
0.507356	-1.06231	-0.601332	0.21959	MASLD
-1.17976	1.23544	-0.601332	-0.716294	MASLD
-1.17976	0.837377	1.04155	-0.716294	MASLD
0.795727	0.401441	1.21023	0.434004	MASLD
-1.17976	1.5293	1.02124	-0.716294	MASLD
0.612093	0.670748	0.641145	0.854447	MASLD
0.382108	-0.507356	-0.601332	0.755415	MASLD
-0.648492	0.195198	0.434004	-0.716294	MASLD
-0.59064	0.88936	0.820546	-0.716294	MASLD
-1.17976	0.981816	1.3908	-0.716294	MASLD
0.708602	1.19791	-0.601332	-0.716294	MASLD
-1.17976	1.47402	1.10526	-0.716294	MASLD
0.854447	-0.5347	-0.601332	0.678241	MASLD
-0.388537	-1.06231	-0.601332	0.0986344	MASLD
-0.693342	1.31623	-0.601332	-0.716294	MASLD
-0.473699	0.493827	0.59776	0.15278	MASLD
-0.555473	0.527828	0.59064	0.0388028	MASLD
0.158821	-0.104633	0.541598	0.104633	MASLD
2.04886	-1.06231	-0.601332	1.5293	MASLD
-1.17976	1.1738	1.8843	-0.716294	MASLD
1.33056	0.00895236	0.555473	0.693342	MASLD
-0.250267	0.763378	1.49194	-0.716294	MASLD
-1.17976	1.08353	1.54881	-0.716294	MASLD
-0.0926389	-1.06231	-0.601332	1.16199	MASLD
-1.17976	1.61117	-0.601332	-0.716294	MASLD
-1.17976	-0.195198	0.324925	-0.716294	MASLD
-1.17976	2.69011	-0.601332	-0.716294	MASLD
-0.641145	0.700951	0.871771	-0.716294	MASLD
0.678241	0.158821	0.626553	-0.716294	MASLD
0.12867	0.0208901	-0.601332	-0.0208901	MASLD
-1.17976	0.708602	0.716294	-0.716294	MASLD
-1.17976	0.164868	1.26146	-0.716294	MASLD
0.828932	-1.06231	0.201284	0.655875	MASLD
1.8843	-1.06231	-0.601332	0.787563	MASLD
0.604911	-1.06231	-0.601332	0.527828	MASLD
1.06231	-1.06231	-0.601332	0.612093	MASLD
-0.407919	1.51036	0.771389	0.014921	MASLD
-1.17976	0.863077	1.30217	-0.716294	MASLD
-1.17976	1.06231	1.1738	-0.716294	MASLD
1.09433	-0.189118	0.281181	0.207378	MASLD
0.820546	-0.318639	-0.601332	0.460388	MASLD
0.56245	0.116643	0.514156	-0.014921	MASLD
0.170921	0.299858	0.708602	0.170921	MASLD
0.583549	-1.06231	-0.601332	0.507356	MASLD
-0.52098	1.30217	-0.601332	-0.716294	MASLD
0.5347	0.237969	0.619307	-0.716294	MASLD
-1.17976	-0.0208901	0.880532	2.10017	MASLD
-1.17976	2.39398	-0.601332	-0.716294	MASLD
-1.17976	2.10017	1.58969	-0.716294	MASLD
-1.17976	-1.06231	-0.601332	-0.716294	MASLD
0.401441	-0.014921	0.207378	-0.716294	MASLD
-1.17976	1.54881	1.81811	-0.716294	MASLD
-0.0746714	0.576488	1.11632	-0.716294	MASLD
-0.183046	0.991526	1.43953	-0.716294	MASLD
0.453762	-0.250267	0.21959	0.407919	MASLD
0.104633	1.56892	1.37527	0.02686	MASLD
1.3908	0.183046	-0.601332	-0.716294	MASLD
0.262602	0.262602	-0.601332	0.262602	MASLD
-1.17976	1.73166	1.70553	-0.716294	MASLD
0.755415	-1.06231	-0.601332	1.24834	MASLD
-0.350198	1.10526	1.01123	-0.716294	MASLD
-1.17976	2.51495	2.04886	-0.716294	MASLD
0.487096	-1.06231	-0.601332	0.146745	MASLD
-1.17976	1.01123	1.51036	-0.716294	MASLD
0.331223	-0.447157	0.12867	0.388537	MASLD
-1.17976	0.312367	0.453762	-0.716294	MASLD
-0.170921	-0.21348	0.225708	-0.716294	MASLD
-0.633832	0.434004	0.287395	-0.716294	MASLD
1.36006	-0.056728	-0.601332	0.473699	MASLD
1.05187	-0.388537	-0.601332	1.05187	MASLD
-0.420925	0.50058	0.916273	-0.056728	MASLD
1.22274	0.17698	0.401441	-0.716294	MASLD
-1.17976	0.604911	0.350198	-0.716294	MASLD
0.00895236	-1.06231	0.56245	0.663293	MASLD
-1.17976	1.92076	2.51495	-0.716294	MASLD
-0.434004	0.820546	1.75904	-0.716294	MASLD
0.934589	0.693342	0.700951	-0.716294	MASLD
-1.17976	1.42291	0.795727	-0.716294	MASLD
-1.17976	-1.06231	-0.601332	-0.716294	MASLD
-1.17976	1.22274	0.962668	-0.716294	MASLD
-0.164868	0.382108	0.388537	-0.716294	MASLD
0.13469	-0.0986344	-0.601332	0.514156	MASLD
-1.17976	0.394981	-0.601332	-0.716294	MASLD
-0.268785	-0.110636	0.407919	-0.716294	MASLD
-1.17976	1.65651	-0.601332	-0.716294	MASLD
-1.17976	1.78779	-0.601332	-0.716294	MASLD
0.0986344	0.170921	0.678241	0.183046	MASLD
-1.17976	1.95996	1.68052	-0.716294	MASLD
-1.17976	0.569455	0.440571	-0.716294	MASLD
-0.626553	-1.06231	-0.601332	-0.0507512	MASLD
1.24834	0.0926389	0.934589	0.548522	MASLD
0.803945	-1.06231	-0.601332	0.268785	MASLD
-0.527828	-1.06231	-0.601332	-0.0388028	MASLD
0.880532	0.514156	0.845881	-0.716294	MASLD
0.871771	-1.06231	0.420925	0.00298409	MASLD
1.18577	-1.06231	-0.601332	0.140715	MASLD
-1.17976	2.30035	1.65651	-0.716294	MASLD
-0.244114	0.13469	0.943866	-0.716294	MASLD
0.324925	-1.06231	-0.601332	1.04155	MASLD
-1.17976	1.24834	-0.601332	-0.716294	MASLD
-1.17976	1.2748	-0.601332	-0.716294	MASLD
-1.17976	0.612093	-0.601332	-0.716294	MASLD
-0.427455	0.473699	0.231834	-0.716294	MASLD
-1.17976	0.287395	-0.601332	0.0866467	MASLD
-0.59776	0.362917	0.991526	-0.716294	MASLD
-1.17976	0.440571	1.85019	-0.716294	MASLD
-0.0866467	-1.06231	0.569455	1.34517	MASLD
0.183046	0.388537	0.312367	-0.716294	MASLD
-1.17976	2.22338	1.78779	-0.716294	MASLD
-1.17976	1.28836	0.812218	-0.716294	MASLD
-0.480387	-1.06231	-0.601332	0.487096	MASLD
-0.158821	-1.06231	-0.601332	0.401441	MASLD
-0.604911	-0.0447762	-0.601332	-0.716294	MASLD
-0.467033	0.189118	-0.601332	0.394981	MASLD
-1.17976	1.68052	1.63342	-0.716294	MASLD
-0.337534	0.201284	0.447157	-0.716294	MASLD
2.69011	0.0328308	0.183046	0.59776	MASLD
-1.17976	0.140715	0.158821	-0.716294	MASLD
0.514156	0.369299	1.92076	0.164868	MASLD
0.434004	-0.0328308	-0.601332	0.362917	MASLD
0.440571	-1.06231	-0.601332	0.907229	MASLD
-0.287395	-1.06231	-0.601332	0.237969	MASLD
0.337534	-1.06231	-0.601332	1.12752	MASLD
0.72403	-1.06231	0.244114	0.12867	MASLD
-0.576488	0.845881	1.34517	-0.716294	MASLD
3.03807	1.63342	1.40667	-0.716294	MASLD
-0.15278	-0.343859	-0.601332	-0.716294	MASLD
-1.17976	0.281181	-0.601332	-0.716294	MASLD
0.898259	-0.467033	-0.601332	0.281181	MASLD
-1.17976	-0.548522	-0.601332	-0.716294	MASLD
-0.312367	0.507356	-0.601332	0.00895236	MASLD
-1.17976	1.07286	-0.601332	-0.716294	MASLD
-1.17976	-0.244114	-0.601332	-0.716294	MASLD
-0.0388028	-1.06231	-0.601332	-0.0328308	MASLD
-1.17976	1.81811	1.33056	-0.716294	MASLD
0.116643	0.633832	-0.601332	-0.716294	MASLD
-1.17976	1.11632	1.08353	-0.716294	MASLD
-1.17976	1.09433	1.73166	-0.716294	MASLD
-1.17976	0.350198	1.28836	-0.716294	MASLD
-0.583549	-1.06231	-0.601332	0.7475	MASLD
-0.146745	0.59064	1.19791	-0.716294	MASLD
-0.225708	-1.06231	-0.601332	0.287395	MASLD
-1.17976	0.7475	1.42291	-0.716294	MASLD
-1.17976	0.12867	-0.601332	-0.716294	MASLD

## Sheet: Figure2b
F. saccharivorans phage:cluster_1311	F. prausnitzii_G phage:cluster_3447	R. gnavus phage:cluster_1799	E. coli phage:cluster_3198	group
1.28836	1.5293	-0.3789	-0.414413	Control
0.88936	-0.791639	-0.3789	-0.414413	Control
0.59064	0.514156	-0.3789	0.467033	Control
-0.510753	0.880532	-0.3789	0.943866	Control
0.487096	0.626553	-0.3789	-0.414413	Control
1.85019	2.15768	-0.3789	-0.414413	Control
2.69011	1.13886	-0.3789	-0.414413	Control
-0.510753	-0.791639	-0.3789	1.24834	Control
0.678241	0.771389	-0.3789	-0.414413	Control
2.04886	0.7475	-0.3789	-0.414413	Control
-0.510753	-0.791639	2.69011	-0.414413	Control
-0.510753	-0.791639	0.678241	1.18577	Control
-0.510753	-0.791639	0.693342	0.693342	Control
0.820546	1.58969	-0.3789	0.569455	Control
-0.510753	-0.0627068	-0.3789	-0.414413	Control
-0.510753	-0.791639	-0.3789	1.37527	Control
-0.510753	-0.791639	1.02124	-0.414413	Control
-0.510753	-0.791639	0.739631	-0.414413	Control
1.26146	0.56245	-0.3789	1.81811	Control
-0.510753	-0.170921	-0.3789	-0.414413	Control
0.962668	0.641145	-0.3789	-0.414413	Control
-0.510753	-0.791639	1.22274	1.22274	Control
0.685772	0.375696	-0.3789	0.854447	Control
-0.510753	-0.791639	0.812218	-0.414413	Control
-0.510753	-0.791639	-0.3789	-0.414413	Control
2.22338	1.00133	-0.3789	-0.414413	Control
-0.510753	1.45656	2.22338	0.981816	Control
0.854447	0.755415	0.633832	0.755415	Control
0.382108	0.158821	-0.3789	0.907229	Control
-0.510753	-0.791639	-0.3789	0.916273	Control
-0.510753	-0.791639	1.06231	-0.414413	Control
2.15768	1.33056	-0.3789	-0.414413	Control
1.37527	1.19791	-0.3789	-0.414413	Control
1.40667	1.51036	-0.3789	-0.414413	Control
-0.510753	-0.791639	-0.3789	-0.414413	Control
0.663293	0.916273	-0.3789	-0.414413	Control
1.23544	0.898259	-0.3789	-0.414413	Control
0.401441	0.434004	-0.3789	-0.414413	Control
-0.510753	1.37527	-0.3789	1.56892	Control
-0.510753	1.22274	-0.3789	0.863077	Control
-0.510753	-0.791639	1.61117	0.898259	Control
-0.510753	-0.791639	-0.3789	0.655875	Control
-0.510753	-0.791639	0.541598	-0.414413	Control
0.467033	0.15278	-0.3789	-0.414413	Control
-0.510753	-0.791639	2.04886	2.39398	Control
0.981816	-0.116643	-0.3789	-0.414413	Control
1.61117	-0.791639	-0.3789	-0.414413	Control
-0.510753	0.164868	-0.3789	-0.414413	Control
1.65651	0.527828	-0.3789	-0.414413	Control
0.845881	1.54881	-0.3789	-0.414413	Control
-0.510753	0.0926389	-0.3789	-0.414413	Control
0.394981	0.146745	-0.3789	1.45656	Control
3.03807	-0.791639	0.548522	1.61117	Control
-0.510753	-0.791639	0.555473	1.1738	Control
0.407919	0.467033	-0.3789	-0.414413	Control
-0.510753	2.69011	0.72403	1.04155	Control
-0.510753	-0.791639	-0.3789	-0.414413	Control
0.612093	1.34517	-0.3789	-0.414413	Control
1.5293	1.1738	-0.3789	-0.414413	Control
0.331223	0.943866	-0.3789	-0.414413	Control
1.16199	0.0208901	-0.3789	-0.414413	Control
-0.510753	-0.0746714	-0.3789	-0.414413	Control
0.59776	0.88936	-0.3789	-0.414413	Control
-0.510753	0.122654	-0.3789	-0.414413	Control
1.70553	0.72403	-0.3789	-0.414413	Control
-0.510753	-0.791639	-0.3789	-0.414413	Control
-0.510753	2.10017	-0.3789	-0.414413	Control
-0.510753	-0.791639	1.30217	1.95996	Control
1.68052	1.18577	-0.3789	-0.414413	Control
0.953225	-0.791639	-0.3789	-0.414413	Control
1.08353	0.306106	-0.3789	-0.414413	Control
1.73166	0.812218	-0.3789	-0.414413	Control
0.299858	-0.146745	-0.3789	-0.414413	Control
1.3908	0.934589	-0.3789	-0.414413	Control
0.925392	1.8843	-0.3789	-0.414413	Control
0.318639	0.739631	-0.3789	-0.414413	Control
-0.510753	-0.791639	0.731808	-0.414413	Control
-0.510753	-0.791639	2.00243	-0.414413	Control
-0.510753	0.480387	-0.3789	-0.414413	Control
0.576488	1.31623	0.708602	-0.414413	Control
0.812218	0.0627068	-0.3789	-0.414413	Control
0.693342	-0.15278	-0.3789	-0.414413	Control
-0.510753	-0.791639	-0.3789	1.12752	Control
1.45656	1.95996	-0.3789	-0.414413	Control
0.7475	-0.791639	-0.3789	-0.414413	Control
0.837377	0.871771	-0.3789	-0.414413	Control
0.991526	0.250267	-0.3789	-0.414413	Control
-0.510753	-0.791639	-0.3789	-0.414413	Control
0.493827	-0.014921	-0.3789	-0.414413	Control
-0.510753	-0.791639	1.92076	1.3908	Control
-0.510753	3.03807	-0.3789	0.880532	Control
-0.510753	-0.791639	-0.3789	0.925392	Control
-0.510753	-0.791639	1.11632	-0.414413	Control
-0.510753	-0.791639	-0.3789	-0.414413	Control
0.708602	0.907229	-0.3789	0.56245	Control
0.281181	1.15035	-0.3789	-0.414413	Control
-0.510753	0.700951	-0.3789	-0.414413	Control
-0.510753	-0.791639	3.03807	-0.414413	Control
-0.510753	-0.0986344	0.907229	-0.414413	Control
-0.510753	-0.791639	-0.3789	-0.414413	Control
0.771389	0.189118	-0.3789	-0.414413	Control
-0.510753	-0.791639	1.2748	-0.414413	Control
1.36006	1.09433	-0.3789	-0.414413	Control
1.07286	0.201284	-0.3789	-0.414413	Control
0.541598	1.47402	-0.3789	-0.414413	Control
1.92076	0.962668	-0.3789	-0.414413	Control
0.440571	0.447157	-0.3789	-0.414413	Control
0.453762	-0.0926389	-0.3789	-0.414413	Control
0.898259	0.110636	-0.3789	-0.414413	Control
-0.510753	1.01123	-0.3789	-0.414413	Control
1.75904	1.43953	-0.3789	-0.414413	Control
0.447157	-0.158821	-0.3789	1.21023	Control
2.39398	2.39398	-0.3789	-0.414413	Control
2.00243	-0.791639	0.845881	-0.414413	Control
1.15035	1.42291	-0.3789	-0.414413	Control
0.604911	0.619307	-0.3789	-0.414413	Control
-0.510753	-0.791639	0.925392	-0.414413	Control
-0.510753	-0.791639	1.54881	-0.414413	Control
-0.510753	-0.791639	-0.3789	1.2748	Control
1.51036	1.81811	-0.3789	-0.414413	Control
-0.510753	0.487096	0.820546	1.49194	Control
-0.510753	-0.0866467	-0.3789	0.487096	Control
0.50058	0.244114	-0.3789	-0.414413	Control
0.548522	0.056728	-0.3789	-0.414413	Control
-0.510753	-0.791639	0.854447	-0.414413	Control
0.507356	0.828932	-0.3789	-0.414413	Control
-0.510753	-0.791639	-0.3789	-0.414413	Control
0.375696	0.324925	1.47402	0.52098	Control
0.633832	0.0447762	-0.3789	-0.414413	Control
-0.510753	-0.791639	1.70553	-0.414413	Control
0.343859	0.693342	-0.3789	-0.414413	Control
0.324925	0.388537	-0.3789	0.555473	Control
2.30035	0.394981	-0.3789	-0.414413	Control
0.369299	-0.791639	-0.3789	1.42291	Control
0.934589	0.337534	-0.3789	-0.414413	Control
-0.510753	0.803945	-0.3789	-0.414413	Control
2.51495	1.28836	-0.3789	0.507356	Control
-0.510753	0.460388	-0.3789	-0.414413	Control
-0.510753	0.170921	1.34517	2.22338	Control
0.312367	-0.0806576	-0.3789	-0.414413	Control
-0.510753	0.493827	-0.3789	0.88936	Control
-0.510753	-0.791639	0.663293	0.771389	Control
0.863077	0.262602	-0.3789	-0.414413	Control
0.555473	1.2748	-0.3789	0.708602	Control
1.22274	2.00243	-0.3789	-0.414413	Control
-0.510753	0.854447	1.03134	-0.414413	Control
-0.510753	0.0328308	-0.3789	-0.414413	Control
-0.510753	-0.791639	-0.3789	-0.414413	Control
-0.510753	1.73166	-0.3789	0.795727	Control
-0.510753	-0.791639	2.39398	-0.414413	Control
1.01123	-0.791639	0.934589	-0.414413	Control
-0.510753	0.991526	-0.3789	0.828932	Control
-0.510753	0.014921	-0.3789	-0.414413	Control
1.81811	0.59064	-0.3789	0.845881	Control
1.30217	0.795727	-0.3789	-0.414413	Control
1.21023	1.65651	-0.3789	1.07286	Control
-0.510753	-0.791639	1.45656	-0.414413	Control
0.583549	0.350198	-0.3789	-0.414413	Control
0.460388	0.207378	-0.3789	-0.414413	Control
0.35655	-0.0686878	-0.3789	-0.414413	Control
0.943866	-0.791639	1.95996	-0.414413	Control
-0.510753	0.12867	-0.3789	0.59064	Control
-0.510753	-0.791639	-0.3789	0.641145	Control
1.95996	1.75904	-0.3789	-0.414413	Control
1.31623	0.685772	0.779451	0.59776	Control
-0.510753	0.0686878	-0.3789	-0.414413	Control
-0.510753	0.312367	-0.3789	-0.414413	Control
-0.510753	1.08353	-0.3789	-0.414413	Control
-0.510753	-0.791639	-0.3789	0.612093	Control
1.02124	1.63342	-0.3789	-0.414413	Control
-0.510753	0.670748	-0.3789	-0.414413	Control
-0.510753	-0.791639	0.604911	1.08353	Control
1.78779	1.23544	-0.3789	-0.414413	Control
-0.510753	0.440571	-0.3789	-0.414413	Control
-0.510753	-0.791639	-0.3789	0.576488	Control
1.63342	1.92076	0.626553	1.33056	Control
-0.510753	0.59776	-0.3789	1.16199	Control
0.779451	-0.791639	-0.3789	-0.414413	Control
-0.510753	-0.791639	-0.3789	1.15035	Control
-0.510753	-0.791639	0.7475	-0.414413	Control
0.5347	1.85019	-0.3789	-0.414413	Control
-0.510753	0.820546	-0.3789	0.633832	Control
0.514156	0.648492	-0.3789	-0.414413	Control
-0.510753	-0.791639	0.871771	0.7475	Control
0.473699	0.21348	-0.3789	-0.414413	Control
-0.510753	-0.791639	-0.3789	0.716294	Control
-0.510753	-0.791639	1.18577	-0.414413	Control
-0.510753	-0.791639	-0.3789	0.779451	Control
-0.510753	-0.791639	-0.3789	-0.414413	Control
-0.510753	0.731808	-0.3789	-0.414413	Control
-0.510753	0.231834	-0.3789	-0.414413	Control
-0.510753	0.00895236	-0.3789	-0.414413	Control
0.626553	-0.791639	-0.3789	-0.414413	Control
0.434004	0.02686	-0.3789	-0.414413	Control
-0.510753	-0.791639	0.755415	-0.414413	Control
-0.510753	-0.791639	-0.3789	-0.414413	Control
-0.510753	0.318639	-0.3789	-0.414413	Control
-0.510753	-0.791639	-0.3789	-0.414413	Control
-0.510753	0.287395	-0.3789	-0.414413	Control
-0.510753	-0.791639	-0.3789	-0.414413	Control
-0.510753	-0.164868	-0.3789	-0.414413	Control
-0.510753	0.5347	-0.3789	-0.414413	Control
-0.510753	-0.17698	-0.3789	-0.414413	Control
0.287395	1.78779	-0.3789	-0.414413	Control
0.755415	1.05187	-0.3789	-0.414413	Control
0.362917	0.420925	-0.3789	-0.414413	Control
0.871771	0.183046	-0.3789	-0.414413	Control
1.34517	1.61117	1.12752	-0.414413	Control
1.33056	1.49194	-0.3789	-0.414413	Control
-0.510753	-0.791639	1.73166	1.54881	Control
-0.510753	-0.791639	1.51036	1.31623	MASLD
-0.510753	1.40667	-0.3789	-0.414413	MASLD
-0.510753	-0.791639	-0.3789	-0.414413	MASLD
-0.510753	-0.791639	0.898259	0.473699	MASLD
-0.510753	-0.791639	-0.3789	-0.414413	MASLD
-0.510753	0.604911	-0.3789	0.626553	MASLD
1.13886	1.12752	-0.3789	-0.414413	MASLD
0.427455	0.140715	-0.3789	-0.414413	MASLD
-0.510753	-0.791639	1.40667	-0.414413	MASLD
-0.510753	-0.791639	-0.3789	-0.414413	MASLD
1.04155	0.548522	-0.3789	-0.414413	MASLD
1.8843	0.52098	1.31623	1.65651	MASLD
0.972197	0.655875	-0.3789	-0.414413	MASLD
0.527828	0.473699	-0.3789	-0.414413	MASLD
0.350198	1.56892	-0.3789	0.991526	MASLD
-0.510753	-0.791639	-0.3789	-0.414413	MASLD
-0.510753	-0.791639	-0.3789	-0.414413	MASLD
0.655875	0.779451	-0.3789	-0.414413	MASLD
-0.510753	-0.791639	-0.3789	1.85019	MASLD
-0.510753	0.0507512	1.33056	-0.414413	MASLD
1.09433	1.3908	-0.3789	-0.414413	MASLD
-0.510753	-0.791639	-0.3789	-0.414413	MASLD
-0.510753	-0.791639	-0.3789	1.10526	MASLD
-0.510753	0.50058	0.670748	0.678241	MASLD
-0.510753	-0.791639	-0.3789	1.23544	MASLD
0.795727	0.716294	-0.3789	-0.414413	MASLD
-0.510753	-0.791639	-0.3789	-0.414413	MASLD
-0.510753	-0.791639	-0.3789	-0.414413	MASLD
0.52098	0.00298409	-0.3789	-0.414413	MASLD
0.916273	1.36006	-0.3789	-0.414413	MASLD
-0.510753	-0.791639	1.21023	-0.414413	MASLD
-0.510753	0.274978	-0.3789	0.493827	MASLD
-0.510753	1.02124	-0.3789	-0.414413	MASLD
-0.510753	-0.791639	1.23544	-0.414413	MASLD
-0.510753	-0.02686	-0.3789	-0.414413	MASLD
-0.510753	1.68052	-0.3789	0.803945	MASLD
-0.510753	-0.791639	0.641145	1.43953	MASLD
-0.510753	0.612093	-0.3789	-0.414413	MASLD
-0.510753	-0.791639	1.1738	-0.414413	MASLD
0.716294	-0.791639	-0.3789	0.812218	MASLD
-0.510753	-0.791639	-0.3789	-0.414413	MASLD
-0.510753	0.225708	-0.3789	-0.414413	MASLD
1.06231	0.104633	-0.3789	-0.414413	MASLD
-0.510753	0.708602	-0.3789	-0.414413	MASLD
-0.510753	-0.791639	1.04155	-0.414413	MASLD
-0.510753	0.25643	-0.3789	-0.414413	MASLD
-0.510753	0.0866467	-0.3789	-0.414413	MASLD
-0.510753	-0.791639	1.3908	2.30035	MASLD
-0.510753	-0.791639	-0.3789	1.00133	MASLD
1.58969	-0.791639	0.787563	2.51495	MASLD
-0.510753	-0.791639	0.863077	1.75904	MASLD
-0.510753	-0.791639	-0.3789	2.04886	MASLD
-0.510753	0.362917	-0.3789	-0.414413	MASLD
-0.510753	-0.104633	-0.3789	-0.414413	MASLD
0.670748	0.576488	-0.3789	-0.414413	MASLD
-0.510753	0.21959	0.972197	-0.414413	MASLD
-0.510753	0.382108	-0.3789	0.604911	MASLD
-0.510753	-0.791639	-0.3789	1.5293	MASLD
-0.510753	1.30217	0.685772	-0.414413	MASLD
-0.510753	0.401441	-0.3789	-0.414413	MASLD
-0.510753	-0.791639	1.13886	-0.414413	MASLD
-0.510753	-0.12867	1.8843	-0.414413	MASLD
-0.510753	0.583549	0.59776	0.583549	MASLD
-0.510753	0.281181	0.763378	0.763378	MASLD
-0.510753	-0.791639	0.916273	1.8843	MASLD
-0.510753	-0.791639	-0.3789	-0.414413	MASLD
-0.510753	0.0986344	-0.3789	-0.414413	MASLD
-0.510753	-0.791639	1.58969	-0.414413	MASLD
-0.510753	0.0746714	0.612093	1.06231	MASLD
1.05187	-0.791639	-0.3789	-0.414413	MASLD
-0.510753	-0.791639	1.5293	-0.414413	MASLD
0.569455	0.407919	-0.3789	1.68052	MASLD
-0.510753	0.299858	-0.3789	0.934589	MASLD
-0.510753	-0.791639	-0.3789	0.514156	MASLD
-0.510753	-0.791639	-0.3789	1.92076	MASLD
-0.510753	-0.791639	1.07286	-0.414413	MASLD
-0.510753	0.116643	1.16199	-0.414413	MASLD
-0.510753	-0.791639	1.68052	1.51036	MASLD
0.306106	0.981816	-0.3789	-0.414413	MASLD
-0.510753	-0.0328308	-0.3789	-0.414413	MASLD
-0.510753	-0.791639	2.10017	-0.414413	MASLD
-0.510753	-0.791639	-0.3789	1.28836	MASLD
-0.510753	-0.791639	0.619307	-0.414413	MASLD
-0.510753	0.845881	-0.3789	-0.414413	MASLD
1.1738	1.70553	-0.3789	-0.414413	MASLD
-0.510753	-0.791639	1.65651	-0.414413	MASLD
-0.510753	1.07286	-0.3789	-0.414413	MASLD
1.24834	-0.791639	1.08353	-0.414413	MASLD
-0.510753	-0.791639	1.49194	1.11632	MASLD
-0.510753	0.268785	-0.3789	-0.414413	MASLD
-0.510753	-0.791639	1.42291	-0.414413	MASLD
-0.510753	-0.791639	-0.3789	-0.414413	MASLD
-0.510753	-0.791639	1.26146	1.05187	MASLD
-0.510753	-0.791639	1.05187	1.26146	MASLD
1.03134	-0.791639	-0.3789	-0.414413	MASLD
-0.510753	0.953225	-0.3789	0.670748	MASLD
-0.510753	-0.791639	1.28836	-0.414413	MASLD
-0.510753	-0.791639	-0.3789	-0.414413	MASLD
2.10017	2.04886	-0.3789	-0.414413	MASLD
1.2748	2.22338	-0.3789	-0.414413	MASLD
0.731808	0.925392	-0.3789	-0.414413	MASLD
0.293621	0.453762	-0.3789	-0.414413	MASLD
-0.510753	0.17698	-0.3789	1.47402	MASLD
-0.510753	-0.791639	-0.3789	1.09433	MASLD
-0.510753	-0.791639	1.43953	-0.414413	MASLD
0.619307	-0.791639	-0.3789	-0.414413	MASLD
1.56892	0.663293	0.576488	-0.414413	MASLD
-0.510753	1.03134	-0.3789	-0.414413	MASLD
1.49194	0.837377	-0.3789	-0.414413	MASLD
0.480387	0.343859	-0.3789	1.73166	MASLD
-0.510753	-0.791639	0.583549	-0.414413	MASLD
-0.510753	-0.791639	0.648492	-0.414413	MASLD
-0.510753	-0.791639	-0.3789	-0.414413	MASLD
-0.510753	-0.791639	0.828932	2.69011	MASLD
-0.510753	-0.791639	1.78779	1.13886	MASLD
-0.510753	-0.791639	-0.3789	3.03807	MASLD
-0.510753	0.331223	-0.3789	-0.414413	MASLD
-0.510753	-0.791639	1.85019	1.03134	MASLD
1.10526	-0.0447762	-0.3789	-0.414413	MASLD
-0.510753	-0.791639	0.771389	0.541598	MASLD
0.641145	0.195198	-0.3789	-0.414413	MASLD
-0.510753	-0.791639	-0.3789	1.01123	MASLD
1.43953	0.0806576	-0.3789	2.00243	MASLD
-0.510753	0.293621	-0.3789	0.820546	MASLD
-0.510753	-0.791639	0.56245	0.480387	MASLD
-0.510753	-0.00895236	-0.3789	-0.414413	MASLD
-0.510753	-0.791639	-0.3789	-0.414413	MASLD
-0.510753	-0.791639	2.51495	0.837377	MASLD
0.763378	0.237969	-0.3789	0.953225	MASLD
-0.510753	1.24834	0.880532	-0.414413	MASLD
0.828932	0.569455	-0.3789	-0.414413	MASLD
-0.510753	-0.791639	1.15035	-0.414413	MASLD
-0.510753	0.541598	0.981816	1.78779	MASLD
-0.510753	-0.791639	0.59064	0.700951	MASLD
1.54881	1.04155	-0.3789	-0.414413	MASLD
0.907229	0.763378	-0.3789	-0.414413	MASLD
-0.510753	-0.791639	-0.3789	-0.414413	MASLD
-0.510753	1.06231	-0.3789	-0.414413	MASLD
-0.510753	-0.791639	0.962668	-0.414413	MASLD
0.72403	0.414413	-0.3789	1.02124	MASLD
-0.510753	-0.791639	1.81811	-0.414413	MASLD
0.337534	-0.791639	-0.3789	-0.414413	MASLD
1.00133	2.51495	-0.3789	-0.414413	MASLD
-0.510753	-0.791639	1.00133	1.70553	MASLD
-0.510753	-0.791639	-0.3789	1.19791	MASLD
-0.510753	-0.791639	1.09433	2.15768	MASLD
0.420925	-0.791639	1.19791	-0.414413	MASLD
1.19791	-0.791639	-0.3789	-0.414413	MASLD
-0.510753	-0.791639	0.795727	-0.414413	MASLD
1.18577	0.863077	-0.3789	-0.414413	MASLD
-0.510753	-0.791639	1.10526	1.40667	MASLD
-0.510753	-0.791639	1.01123	0.619307	MASLD
0.787563	0.555473	-0.3789	-0.414413	MASLD
-0.510753	-0.791639	2.15768	0.548522	MASLD
-0.510753	-0.791639	0.991526	2.10017	MASLD
-0.510753	0.13469	-0.3789	-0.414413	MASLD
-0.510753	0.369299	0.569455	-0.414413	MASLD
0.880532	0.787563	-0.3789	-0.414413	MASLD
-0.510753	-0.122654	-0.3789	-0.414413	MASLD
0.700951	-0.0507512	-0.3789	1.30217	MASLD
0.739631	1.26146	-0.3789	-0.414413	MASLD
0.803945	1.10526	-0.3789	-0.414413	MASLD
-0.510753	-0.791639	1.56892	-0.414413	MASLD
-0.510753	-0.00298409	-0.3789	0.685772	MASLD
-0.510753	-0.110636	-0.3789	-0.414413	MASLD
-0.510753	-0.791639	0.716294	-0.414413	MASLD
-0.510753	-0.791639	0.803945	0.663293	MASLD
-0.510753	-0.791639	-0.3789	0.72403	MASLD
-0.510753	-0.791639	-0.3789	-0.414413	MASLD
-0.510753	-0.791639	0.88936	-0.414413	MASLD
-0.510753	-0.791639	0.700951	0.50058	MASLD
-0.510753	-0.791639	-0.3789	0.5347	MASLD
-0.510753	0.0388028	-0.3789	-0.414413	MASLD
0.414413	0.427455	-0.3789	-0.414413	MASLD
-0.510753	-0.791639	-0.3789	0.787563	MASLD
-0.510753	-0.791639	2.30035	1.34517	MASLD
-0.510753	-0.791639	-0.3789	-0.414413	MASLD
0.56245	-0.791639	-0.3789	-0.414413	MASLD
-0.510753	-0.791639	-0.3789	0.648492	MASLD
-0.510753	-0.791639	-0.3789	-0.414413	MASLD
-0.510753	2.30035	1.63342	-0.414413	MASLD
-0.510753	-0.791639	-0.3789	-0.414413	MASLD
0.648492	0.678241	-0.3789	-0.414413	MASLD
-0.510753	0.507356	-0.3789	-0.414413	MASLD
1.47402	1.16199	-0.3789	0.871771	MASLD
-0.510753	-0.13469	-0.3789	-0.414413	MASLD
-0.510753	0.35655	-0.3789	-0.414413	MASLD
0.388537	-0.0388028	-0.3789	-0.414413	MASLD
-0.510753	0.972197	-0.3789	-0.414413	MASLD
-0.510753	0.633832	-0.3789	-0.414413	MASLD
-0.510753	-0.791639	-0.3789	0.739631	MASLD
-0.510753	-0.791639	-0.3789	1.36006	MASLD
1.12752	-0.791639	-0.3789	-0.414413	MASLD
-0.510753	-0.791639	-0.3789	-0.414413	MASLD
1.11632	1.21023	-0.3789	0.527828	MASLD
-0.510753	-0.791639	-0.3789	-0.414413	MASLD
-0.510753	-0.791639	-0.3789	-0.414413	MASLD
-0.510753	-0.791639	0.953225	-0.414413	MASLD
-0.510753	-0.791639	-0.3789	-0.414413	MASLD
-0.510753	-0.0208901	-0.3789	-0.414413	MASLD
-0.510753	1.11632	1.75904	-0.414413	MASLD
-0.510753	-0.791639	0.837377	0.731808	MASLD
-0.510753	-0.791639	1.24834	-0.414413	MASLD
-0.510753	-0.791639	0.943866	1.58969	MASLD
-0.510753	-0.791639	1.37527	0.972197	MASLD
-0.510753	-0.791639	-0.3789	0.962668	MASLD
1.42291	-0.056728	0.655875	-0.414413	MASLD
-0.510753	-0.140715	-0.3789	-0.414413	MASLD
-0.510753	-0.791639	1.36006	1.63342	MASLD
-0.510753	-0.791639	-0.3789	-0.414413	MASLD

## Sheet: Figure4a
R.gnavus_x	R.gnavus_y	Faecalibacterium prausnitzii_D_x	Faecalibacterium prausnitzii_D_y	Dysosmobacter sp001916835_x	Dysosmobacter sp001916835_y	E.coli_x	E.coli_y
-0.873789	-0.566993	0.905307	0.695908	1.27831	1.77656	-1.28706	-0.921255
0.197238	-0.0673526	0.590805	0.740538	-1.09772	-0.997607	-0.14201	0.338171
0.0982751	-0.371743	1.10372	0.826213	-1.09772	-0.997607	0.570654	0.789569
0.413977	-0.857146	0.11742	0.129197	0.0807752	-0.997607	0.54307	0.397332
0.0559123	-0.106955	0.748777	0.506313	0.968278	1.25739	-0.143524	-0.921255
-1.6618	-0.221	0.936277	0.92081	0.974755	0.886467	-0.243635	-0.921255
-1.6618	-0.637032	0.591618	0.904504	1.22482	1.34144	0.225832	-0.0758187
-0.530213	1.38149	-0.963096	-0.310547	0.819344	1.49627	0.350523	0.612828
0.0679451	-0.355909	0.917888	0.862795	0.867615	1.07305	-0.133886	-0.921255
-0.635366	-0.804158	0.458067	0.66204	1.01295	1.03463	-0.249229	-0.921255
1.3152	3.01175	-1.94104	-2.00189	-1.09772	-0.997607	-0.111914	-0.921255
0.106375	-1.2038	-1.00113	-2.00189	-1.09772	-0.997607	1.63286	1.59959
0.559081	0.408616	-0.427503	-0.308688	-1.09772	-0.997607	0.43347	1.21068
-1.6618	-1.40185	0.718215	0.926496	0.118755	1.12807	0.391728	-0.0263724
-1.6618	0.0398796	0.695411	0.413633	1.46322	1.33475	0.262301	-0.921255
1.3324	0.412052	0.0635817	0.335429	-1.09772	-0.997607	0.709348	0.805689
0.90212	1.17829	-0.108791	-0.466314	-1.09772	0.368982	-0.640878	-0.370672
0.619037	-0.479116	1.06657	0.812103	-1.09772	-0.997607	-1.28706	-0.921255
-1.6618	-0.0215517	1.06438	1.00128	0.580552	0.685253	1.44915	1.78496
-0.613664	-1.14524	-0.53665	-0.382068	1.31443	1.01766	0.18769	-0.063267
-0.193383	-1.12828	0.517734	0.599009	0.589549	1.15611	-1.28706	-0.921255
1.34284	1.96248	-1.94104	-0.213135	-1.09772	-0.997607	1.22292	1.42788
-0.12188	-1.0599	1.01811	0.626842	0.601877	1.06962	0.73212	0.271876
0.869844	0.222886	-0.453202	0.132868	-1.09772	-0.997607	0.478093	0.87981
1.37077	0.284469	-1.94104	-2.00189	-1.09772	-0.997607	1.47871	1.17141
-1.6618	-0.789362	0.590845	0.865178	1.21222	1.17374	-1.28706	-0.921255
0.559525	1.56422	-0.818613	-0.69877	0.392814	0.104862	0.898642	1.19207
-1.6618	-0.969528	1.05509	0.73569	0.754104	0.944492	0.893805	0.733218
-0.565536	-1.042	0.276818	0.12234	0.929194	0.881069	1.10843	0.87175
-0.240386	-0.0240472	0.734841	0.610563	-1.09772	-0.997607	0.687001	0.812516
0.706402	0.968191	-1.3868	-2.00189	-1.09772	-0.997607	0.902121	0.988812
-1.6618	-0.695324	0.74648	0.831097	0.69412	1.30135	0.170829	0.966146
-0.157096	-1.28606	0.557433	0.817718	1.15701	0.88515	-0.224388	-0.211639
-1.6618	-0.850358	0.726023	0.756187	1.59316	1.22495	0.0835151	-0.921255
-0.0949736	-3.46758	-0.355505	-1.0917	0.760557	0.285546	-0.0470221	-0.921255
-1.6618	-0.268267	0.959271	0.967742	1.11645	1.08603	-0.249951	-0.921255
-1.6618	0.792609	0.284758	0.657561	0.867804	1.20981	-1.28706	-0.921255
-1.04531	-0.81	1.0115	0.815752	1.07572	1.14871	-0.891944	-0.921255
-1.6618	-2.89456	0.724979	0.875725	-1.09772	-0.997607	1.44097	1.06385
-0.550246	-0.846353	0.729593	0.842992	0.919005	1.1771	0.260667	1.12514
0.612267	1.33267	1.29737	1.11429	-1.09772	-0.997607	0.97698	1.00713
0.101111	-1.78666	-0.259431	-0.872988	-1.09772	-0.997607	0.608831	0.687114
0.777624	-0.201406	-0.557532	-1.649	0.85613	-0.637528	0.103924	0.864298
-1.6618	-0.860921	0.614287	0.579579	1.37601	1.40582	-1.28706	-0.921255
0.724164	1.23178	-1.94104	-2.00189	-1.09772	-0.997607	1.2712	1.72804
0.115351	-0.203277	0.771699	0.590152	1.2279	1.23766	-0.202413	-0.921255
-1.6618	-0.958582	0.575064	0.560859	1.00485	0.963986	-0.984487	-0.921255
-0.182415	-0.340188	0.497518	0.625672	0.519737	0.795536	-0.509595	0.122463
-0.395542	-0.378307	0.808699	0.659841	1.59973	1.11276	0.573144	0.16646
-1.6618	-0.386032	0.700601	0.888404	0.769492	0.882789	-1.28706	-0.921255
0.397009	0.0971843	-0.0388259	0.0141227	-0.232077	-0.997607	0.340706	1.05416
-0.84186	0.145714	0.134431	0.425551	1.2191	1.16395	0.860505	1.22528
0.421299	1.07305	0.909235	0.936762	-1.09772	-0.997607	1.00068	1.17243
0.00327001	0.0722813	1.04413	1.00393	-1.09772	-0.997607	0.602562	0.837476
-1.6618	-1.04153	0.347169	0.546501	1.39361	1.22019	0.0647139	0.0894097
0.494084	-0.0288828	1.00936	0.761693	-1.09772	0.686269	1.11594	1.12878
1.00529	0.20209	-1.94104	-2.00189	-1.09772	-0.997607	0.131939	-0.347791
-1.6618	-0.336594	0.582639	0.798532	0.681651	0.839792	-1.28706	-0.921255
-0.0410083	-0.139443	0.957551	1.0838	0.0281427	0.459535	-0.0804487	-0.921255
-1.6618	0.0886701	0.742793	0.650131	1.53492	1.44679	-0.0533112	-0.526662
-1.6618	-0.771789	0.983082	0.830356	1.2239	0.9878	-1.28706	-0.921255
-0.477804	-1.03364	-0.0612219	-0.0384905	0.789138	0.700338	-0.0597876	0.995323
-1.6618	0.299853	0.63093	0.626634	1.30158	1.30205	0.452887	-0.921255
0.596734	-0.470559	0.24659	0.284423	-1.09772	-0.997607	-0.166751	0.292421
-0.0888506	-1.06051	1.15741	0.907946	0.571136	0.703255	-0.115415	-0.921255
0.910088	0.423328	-1.94104	-0.115284	-1.09772	-0.997607	-1.28706	-0.921255
0.881019	0.309435	-0.200632	-0.00795515	-1.09772	-0.997607	-0.514389	-0.292378
1.18876	0.911417	-1.38592	-2.00189	-1.09772	-0.997607	2.01378	2.38521
0.673637	-0.266085	0.902186	0.675208	0.807226	0.913492	-1.28706	-0.921255
0.337919	0.0727535	1.26485	0.867722	0.722023	1.39193	-1.28706	-0.921255
-1.6618	0.0182173	0.607336	0.704991	0.632021	0.776103	0.00280906	-0.160405
-0.0185609	-0.706588	0.767105	0.903135	0.390712	0.938914	0.051118	0.50571
1.22413	0.258673	-0.160774	0.051171	-1.09772	-0.0510828	0.174698	0.467377
-1.6618	-0.30952	0.852656	0.839724	0.935572	1.17347	-1.28706	-0.921255
-1.6618	0.0565046	1.09817	0.976695	0.988667	0.967672	-1.28706	-0.921255
-0.169923	-0.111371	0.464373	0.481081	1.27104	1.11792	-1.28706	-0.921255
0.227252	-0.208417	0.590741	0.829007	-1.09772	-0.997607	0.667928	0.893986
0.815272	1.17612	-0.986862	-2.00189	-1.09772	-0.997607	0.000277675	-0.921255
-0.678456	-0.0166455	0.326237	0.635105	1.0578	1.20764	-1.28706	-0.921255
-1.6618	-0.180642	0.504268	0.870908	1.07173	1.09264	0.0511347	0.176149
0.00799939	-1.26485	0.223269	0.4432	0.19557	0.177094	-0.179474	0.946688
-0.230593	-0.11708	0.410148	0.616331	1.12362	1.28873	-1.28706	-0.921255
0.537741	-0.0448124	1.29408	0.815525	-1.09772	-0.997607	1.34726	1.2059
-0.24137	-0.20645	1.20266	0.971607	1.04767	1.2113	-1.28706	-0.921255
1.29374	0.8291	-0.546589	-0.574013	0.938923	1.20214	0.804954	1.7849
-0.0541895	-0.222581	0.862641	1.09581	0.486242	0.900802	-1.28706	-0.921255
-1.6618	-0.332377	1.1343	0.929685	1.53996	1.09481	-0.608549	0.0865759
0.346522	-0.821565	-0.652256	-0.65855	-1.09772	-0.997607	0.480469	0.830169
-0.0453802	-0.46443	0.39867	0.337219	1.51133	1.3478	0.11017	0.562985
1.09607	0.728522	-0.910027	-2.00189	-1.09772	-0.997607	1.22029	1.57183
0.417324	0.203245	-0.0970185	0.125953	-1.09772	-0.997607	1.24828	1.37866
0.837479	0.136837	1.14809	0.882239	0.890813	-0.0417436	1.06506	1.67488
0.967626	1.4126	-1.94104	-2.00189	-1.09772	-0.997607	0.539049	1.017
-0.331084	0.965772	-0.181758	0.0307794	1.29526	0.898315	-1.28706	-0.921255
0.0336933	-0.558925	0.886482	0.870264	1.05951	1.00769	0.130252	0.26062
-0.176046	-0.556781	0.679203	0.888639	0.810975	0.929128	0.11443	-0.321537
-1.6618	-1.01584	0.839602	0.797095	0.21793	0.761909	-1.28706	-0.921255
1.56174	2.70628	-0.764704	-2.00189	-1.09772	-0.997607	0.532011	0.414288
0.10104	1.06906	0.0734913	0.450927	0.966878	1.09981	-0.456564	-0.921255
0.463436	-0.640211	-0.228247	-0.435441	1.50297	1.01253	-1.28706	-0.921255
0.184559	-0.565583	0.739723	0.718866	0.232896	0.740154	-1.28706	-0.921255
1.17039	0.929349	-0.761964	-2.00189	-0.740761	-0.997607	0.238361	-0.921255
-1.6618	0.174778	0.839992	0.93901	1.07974	1.00557	-1.28706	-0.921255
-0.164086	-0.317543	0.673932	0.617986	1.35139	1.36383	-1.28706	-0.921255
0.282628	-0.238015	1.24539	0.856252	-1.09772	-0.997607	0.960485	-0.921255
-0.0648027	0.198776	1.30912	0.91764	1.12695	1.28755	-0.299636	-0.921255
-0.368541	-2.13902	0.672115	0.487449	0.196001	0.3369	-0.427517	0.112563
-1.6618	1.01472	0.355944	0.55024	1.20891	1.42533	1.28778	0.925412
-1.6618	-0.432347	0.483494	0.726955	1.26568	1.52604	-1.28706	-0.921255
0.359569	-0.368787	0.621153	0.608232	0.606062	0.529604	0.870541	1.77378
-1.6618	0.297347	0.824208	0.86704	1.45756	1.25037	0.726053	-0.921255
-1.6618	-0.307157	0.256757	0.492926	0.820862	1.21736	1.26338	1.02066
-0.173764	-0.211071	0.858732	1.04172	0.196474	-0.997607	-0.923184	-0.921255
0.18154	-0.131824	0.142673	0.545541	0.917332	1.08797	-0.407555	-0.921255
-1.6618	0.505533	1.00379	0.955244	1.09492	1.3172	0.237961	-0.921255
-0.270374	0.110415	0.55374	0.571569	0.897042	1.02347	-1.28706	-0.921255
0.646558	1.09583	-0.0979996	0.0144789	0.918241	1.43714	0.300291	0.115081
0.934044	0.826602	1.42004	1.12042	-1.09772	-0.997607	0.912089	0.453358
0.20813	-0.438816	-0.673364	-0.646829	-1.09772	-0.997607	0.925163	1.71222
-1.6618	-0.160661	0.88231	0.828645	0.751933	0.758604	-1.28706	-0.921255
0.670775	0.647554	-0.424395	-0.143907	-1.09772	-0.997607	1.22197	0.944518
-1.6618	-1.05609	-0.052959	0.317544	0.688942	0.858376	0.0844934	-0.261375
-0.0633059	-0.436091	0.878692	0.77985	1.00282	0.548619	-1.28706	-0.921255
-1.6618	-0.314432	0.164849	0.0680858	0.62685	0.941386	-1.28706	-0.921255
0.324038	-0.641735	-0.5568	-0.823429	-1.09772	-0.997607	0.235295	-0.921255
-1.6618	0.0153237	-0.259631	0.244046	1.17814	1.47032	0.974821	0.550179
-0.0859838	-0.487011	1.19577	0.931733	-1.09772	-0.997607	-0.689032	-0.921255
-1.6618	0.632842	0.593606	0.692531	0.726388	1.07193	0.210279	0.624721
0.00181286	0.102405	0.380779	0.394731	1.01688	0.715062	-1.28706	-0.921255
1.37638	1.94713	-1.94104	-0.485799	0.498996	-0.997607	0.0200304	0.874213
-1.6618	-0.163917	0.50424	0.614547	1.37152	1.44056	-0.0663992	-0.921255
-0.343645	0.906218	1.0857	0.825554	1.26426	1.69623	0.215574	-0.0453415
-0.448153	0.498551	0.305245	0.734384	-1.09772	-0.997607	-1.28706	-0.921255
1.02152	0.660353	0.409523	0.0900695	-1.09772	-0.997607	1.57375	1.40301
0.197633	0.237775	0.634044	0.598898	1.38849	0.894996	-0.279185	-0.921255
-0.822858	0.0274691	0.00352903	0.24724	0.978672	0.0844361	-0.0723013	-0.921255
-1.6618	0.317937	1.2817	1.03772	0.709844	1.08012	0.371486	0.145037
-1.6618	-1.54385	0.287316	0.306657	2.18736	1.73935	-1.28706	-0.921255
-0.200951	-0.0948935	0.400502	0.0871198	-1.09772	-0.997607	1.50337	1.56168
-1.6618	-0.633245	0.344862	0.344702	1.01918	0.831303	-1.28706	-0.921255
0.284889	-0.425377	0.413853	0.565251	1.06188	1.13371	1.20074	0.891047
0.523772	0.365751	0.641432	0.32647	-1.09772	-0.997607	0.765843	0.556152
0.160838	-0.397755	0.99361	0.702952	-1.09772	-0.997607	-1.28706	-0.921255
-1.6618	-0.592168	0.841529	0.83479	0.274098	0.728201	0.713109	0.665327
-1.6618	-0.146475	0.974268	1.03093	0.587291	0.22847	-1.28706	-0.921255
0.454151	0.352552	-0.0605407	-0.110305	-1.09772	-0.997607	-1.28706	-0.921255
-1.6618	-1.38024	0.132848	0.224216	1.06355	1.22655	-1.28706	-0.921255
0.291939	0.384411	-0.945493	-2.00189	-1.09772	-0.997607	-0.70949	-0.921255
0.621269	0.341491	1.28943	1.12195	0.181584	0.874456	0.3864	0.603121
1.00603	2.02917	-0.419205	-0.304768	-1.09772	0.170086	-0.0893519	-0.293623
0.165553	0.303731	0.404474	0.790525	1.26418	0.719331	-1.28706	-0.921255
0.777946	-0.213731	0.316534	-0.323442	-0.0631695	-0.997607	0.715032	0.243624
-1.6618	0.0985172	-0.112982	-0.0541859	-1.09772	-0.997607	-1.28706	-0.921255
-0.487799	0.0366228	0.902948	0.792798	1.43483	1.49207	1.36961	1.20583
-0.00717405	-0.225412	0.476956	0.901923	0.91971	1.2212	0.44105	-0.303496
-1.6618	0.287847	0.611984	0.771762	0.45394	0.65953	0.85982	0.95015
1.02658	1.01716	0.576022	0.265863	-1.09772	-0.997607	0.266516	-0.921255
-0.409027	-0.400769	0.502754	0.759064	0.729779	1.08712	-1.28706	-0.921255
-0.292767	-0.494838	0.537297	0.630748	1.51637	1.24822	-0.0874791	-0.921255
-0.0372185	0.660529	0.235185	0.421867	0.712411	1.27605	-1.28706	-0.921255
1.36546	1.10855	-1.94104	-0.633871	-1.09772	-0.997607	-1.28706	-0.921255
0.374704	0.0503018	0.826278	0.601064	0.681326	0.516476	0.493317	0.303596
-1.6618	-0.184008	0.191886	0.254891	0.889525	0.956284	0.671902	0.74188
-0.07074	-0.398811	0.755243	0.736861	1.05494	0.853807	-0.209796	-0.921255
1.04371	0.892746	0.229414	0.601721	0.465136	0.0139828	0.258634	-0.000791685
0.78605	0.43172	-0.137006	0.0578256	-0.194946	-0.997607	0.259415	-0.921255
-1.6618	-0.977056	0.287654	0.529098	0.971201	1.10765	-0.166674	-0.921255
0.0175969	-0.956812	0.438264	0.766082	0.688766	0.383728	0.667121	0.0303106
0.614326	-2.05091	-0.40128	-2.00189	-1.09772	-0.997607	0.425964	0.00866401
-0.0685229	-0.332353	1.66985	1.3721	0.485281	-0.179309	-1.28706	-0.921255
-0.226024	0.770018	0.439004	0.609761	0.94824	1.0367	-1.28706	-0.921255
1.39699	1.75225	-0.129009	0.0281432	0.28641	-0.205308	0.923762	0.868808
-1.6618	-0.379973	0.71765	0.76975	1.26818	1.00208	0.229864	0.617591
-1.04068	-0.161057	0.594533	0.634475	1.6082	1.63235	0.300413	-0.0637986
0.0371902	-0.322901	1.17516	0.890394	-1.09772	-0.997607	0.49749	0.223206
0.71895	0.0185345	0.921853	0.935245	-1.09772	1.15594	1.14881	0.891592
0.862149	-0.460624	-0.00939383	0.254921	-1.09772	-0.997607	0.570422	0.721379
0.566587	-0.404396	-0.0921872	0.224227	1.42453	1.24459	-1.28706	-0.921255
0.226156	0.793518	-0.904029	-2.00189	-1.09772	-0.997607	0.60999	0.899355
0.438582	-0.085171	-0.169217	-0.51927	-1.09772	-0.997607	-0.0891119	-0.921255
-0.0221059	-1.83883	0.425198	0.370351	-1.09772	-0.997607	-1.28706	-0.921255
-0.150712	-0.934034	0.482676	0.439938	1.23929	0.938226	0.333897	0.771129
-1.6618	-1.65537	0.46226	0.734254	0.298902	-0.167657	0.00623043	-0.921255
0.843097	0.655852	0.40197	-0.0175126	-1.09772	-0.997607	0.70683	1.30116
0.170654	0.0740348	0.400817	0.636238	-0.239634	-0.997607	-1.28706	-0.921255
0.119531	-0.211109	0.913949	0.551016	0.968315	1.41933	0.856043	0.660232
0.605383	0.248024	-1.94104	-1.23437	0.344639	0.140173	-1.28706	-0.921255
0.819797	0.455521	-1.94104	-2.00189	-1.09772	-0.997607	0.967379	1.94145
0.639938	1.36014	0.539061	0.348953	-1.09772	-0.997607	-1.28706	-0.146787
-0.193418	-0.806102	0.099846	0.383089	0.000468247	-0.997607	0.0616878	-0.921255
-1.6618	0.577881	0.536728	0.608508	1.49809	1.52879	0.249736	-0.430213
-0.5997	0.637024	0.775678	0.716965	1.47982	1.51908	-1.28706	-0.921255
-1.6618	-0.282222	0.649968	0.599321	0.873605	0.842512	0.274826	-0.157229
-0.412414	-0.173957	0.179083	0.394249	1.31334	1.16784	-1.28706	-0.921255
0.112118	0.10558	1.13394	0.77199	-1.09772	-0.997607	-0.234657	-0.921255
0.117585	-0.702766	-0.703663	-0.711433	0.813798	-0.997607	-0.818945	-0.921255
0.0181709	0.320941	0.336708	0.623	0.798729	0.949069	-1.28706	-0.921255
0.307804	-0.534723	-0.399005	-0.807382	-1.09772	-0.997607	-1.28706	-0.921255
-1.6618	-0.293881	0.552322	0.601632	1.14392	1.55195	-0.887509	-0.921255
0.405057	0.886285	-1.94104	-0.773912	-1.09772	-0.997607	-0.347386	-0.921255
-1.6618	0.294142	-0.12236	0.10765	1.00801	1.06561	-0.643275	-0.921255
-0.243038	-0.470091	0.69279	0.705161	0.795276	0.91717	-1.28706	-0.921255
-1.6618	-0.257252	-0.244002	-0.587304	1.2119	1.134	-1.28706	-0.921255
-0.208437	-0.329936	0.767948	0.894066	1.76422	1.47255	-1.28706	-0.921255
-1.6618	0.221841	0.823385	0.825966	0.867616	1.15307	-0.872982	-0.921255
-1.6618	0.336036	0.460663	0.524344	1.82478	1.4772	-0.296245	-0.921255
-0.306333	0.28057	0.581113	0.71602	0.9081	0.828236	-0.850138	-0.921255
0.952394	-0.183851	-0.106976	0.584912	-1.09772	-0.997607	-0.36256	-0.921255
-1.6618	-0.637554	1.23999	1.1105	0.0746374	-0.125152	0.929005	1.362
1.12673	1.21407	-1.94104	-0.892748	-1.09772	0.521142	1.16378	1.43302
1.46701	2.19178	-1.94104	-0.477448	-1.09772	-0.997607	1.95516	1.79069
0.298713	0.433411	0.844385	0.838535	-1.09772	1.03378	0.0271888	-0.921255
-0.109792	-0.997699	-1.94104	-0.413057	0.736434	-0.997607	-1.28706	-0.921255
0.933787	0.464337	0.383433	0.150745	-1.09772	-0.997607	0.316283	-0.364059
1.6297	0.913447	-1.12543	-1.27448	-1.09772	-0.997607	1.90337	-0.921255
0.512614	-0.646006	0.854846	0.661508	-1.09772	-0.997607	0.106176	0.0179817
0.0012136	0.0331331	0.362923	0.689719	0.935367	0.251315	-0.231276	-0.402044
-0.217264	-1.16568	0.669044	0.746819	-0.0804899	-0.997607	-1.28706	-0.921255
0.900598	0.933093	-1.94104	-2.00189	-1.09772	-0.997607	0.499156	0.281264
0.369099	-0.31171	-0.500338	-1.20999	-1.09772	-0.997607	-0.289832	-0.921255
-0.623253	0.123186	0.535338	0.773202	0.079354	0.280365	-1.28706	-0.921255
0.962803	0.878746	0.738055	0.866819	0.557818	-0.997607	1.45444	1.21076
-0.0883657	-1.0248	0.549995	0.64792	1.08759	1.12698	-1.28706	0.519807
-0.261938	-0.720691	0.703322	0.655504	0.4125	0.559277	0.13789	0.966468
-0.135462	-0.623399	1.21044	1.00276	0.656167	1.24842	0.697218	1.18026
1.43628	0.503798	-1.94104	-2.00189	-1.09772	-0.997607	0.199397	-0.921255
0.264575	-0.194315	0.731164	0.32741	0.504106	-0.997607	0.123419	-0.216283
0.214852	-0.306323	0.598252	0.719333	1.70343	1.53725	-1.28706	-0.921255
1.24107	-4.27736	-1.94104	-2.00189	-1.09772	-0.997607	1.30346	2.27458
0.371856	0.587456	-0.0339725	0.0674227	0.718215	0.309025	1.50453	0.723445
-0.31955	-0.199806	1.09797	1.00574	0.575743	-0.997607	0.505874	-0.200789
0.143402	-0.125031	-1.94104	-0.0719191	0.806722	0.642254	-1.28706	-0.921255
1.42237	1.58085	-0.103226	0.021626	-1.09772	-0.997607	0.951108	1.19966
0.833022	-0.0752082	0.0851725	-2.00189	-1.09772	0.913746	0.942769	0.794893
-0.127958	0.38898	-0.462771	-0.208494	1.32467	1.678	0.890925	1.66917
0.0717121	0.760638	0.387263	0.456968	-1.09772	-0.997607	-0.46607	-0.921255
0.834735	0.0396356	0.499433	-0.0185765	-1.09772	-0.997607	0.422552	-0.921255
0.661255	1.58555	-0.00193988	0.34477	-1.09772	-0.997607	0.748684	-0.921255
1.54317	1.50369	-0.0789274	0.253192	0.293769	1.01318	0.70169	0.161769
0.0546475	0.764522	0.857154	0.843548	0.937959	1.02296	-1.28706	0.315828
0.243988	0.323097	-1.94104	-2.00189	0.403707	-0.997607	-0.0464708	-0.921255
0.0152837	-1.44833	0.108535	-0.0329787	0.983484	0.297681	0.75433	0.971153
0.144137	0.0913044	0.643614	0.975927	1.58356	1.27342	0.168984	-0.921255
1.29309	1.32085	-1.94104	-0.525966	-0.0931977	-0.997607	0.265358	0.685457
0.135201	-0.499758	0.915373	0.491163	0.150228	0.488643	-0.0831462	-0.921255
-1.6618	-0.488257	0.862531	0.827416	0.667708	1.01728	0.51994	0.23016
0.555832	-1.05895	-0.694662	-0.676001	-1.09772	-0.997607	0.82001	0.954935
-1.6618	0.517505	0.970616	0.765714	0.533803	0.519975	-1.28706	-0.921255
1.40503	1.42233	-1.2962	-2.00189	-1.09772	-0.997607	1.4044	1.54794
0.130849	0.0743315	0.509315	0.400365	0.827141	0.288117	0.853572	1.3183
0.0408712	-1.86472	-0.457907	-0.218363	-1.09772	-0.997607	0.0108452	-0.921255
-0.223547	0.379441	0.206587	0.422863	-1.09772	0.794398	-1.28706	-0.921255
-1.6618	-0.520186	0.57714	0.588867	-1.09772	-0.270691	-1.28706	-0.921255
-1.6618	-1.07723	0.638752	0.354748	-0.077829	0.737686	-1.28706	-0.921255
0.821647	2.32703	-0.193826	-0.135277	-1.09772	-0.997607	0.490721	0.793457
-0.190225	-0.790128	-0.159864	0.0588137	-0.0163363	-0.997607	-1.28706	-0.921255
-0.432259	-0.968857	0.208686	0.0436535	0.700975	0.421593	-1.28706	-0.921255
1.32221	0.58196	-1.94104	-2.00189	-1.09772	-0.997607	2.02675	2.20625
0.722992	0.759388	1.09016	0.865821	-1.09772	-0.997607	1.163	1.1164
0.907353	0.291628	-1.94104	0.101124	-1.09772	-0.997607	2.30376	2.17734
1.0737	-0.539909	-1.47923	-2.00189	-1.09772	-0.997607	2.10271	2.14962
-1.6618	-4.27736	-1.94104	-2.00189	-1.09772	-0.997607	2.41532	2.24597
-1.6618	-0.733837	0.179612	0.0651977	0.528508	0.873042	-1.28706	-0.921255
-1.6618	-0.212028	0.50186	0.625103	0.525209	0.869629	-1.28706	-0.921255
-0.402267	0.00943172	0.520708	0.491298	0.473746	0.632556	-0.845476	-0.921255
0.762991	1.1481	1.22425	1.11015	-1.09772	-0.997607	0.117532	0.159068
0.147982	0.523573	0.127138	0.117963	1.00857	1.36698	0.85493	0.460271
1.7671	1.08936	-1.94104	-2.00189	-1.09772	-0.997607	1.50886	0.802586
0.939691	0.131679	1.5246	1.04909	0.919071	0.71405	-0.245442	-0.0352124
0.21044	0.359448	0.180687	0.509942	0.625655	1.10729	-0.508401	-0.921255
0.557612	0.625088	-0.142306	0.0136906	-1.09772	-0.997607	-0.0960359	-0.921255
0.985463	1.01501	0.135207	0.155549	0.77306	-0.170114	0.395877	0.653847
0.580381	0.0279182	0.321391	0.0127327	1.24515	1.32442	0.79357	0.472479
0.211857	0.179287	0.237247	0.463399	0.810889	1.26817	0.632025	0.420895
1.45141	0.0517113	-1.94104	-2.00189	-1.09772	-0.997607	2.00051	2.02359
0.0516879	-1.4712	0.133058	0.112	-1.09772	-0.997607	0.870246	1.81946
-0.437668	-1.88035	0.591957	0.59755	1.42734	1.13788	2.02472	1.43956
1.27911	1.00532	-1.94104	-2.00189	-1.09772	-0.997607	1.61938	-0.921255
0.858281	1.25722	-0.397197	-1.042	-1.09772	-0.997607	0.984308	1.38229
0.501365	0.648886	1.20891	1.04513	0.447954	0.611086	0.256623	-0.371183
1.28482	1.43125	-1.94104	-1.08108	-1.09772	-0.997607	2.23478	-0.921255
0.763442	0.17524	0.238038	0.241944	0.94085	0.197896	0.908291	1.77044
-0.375732	-1.07702	0.592984	0.630111	1.27026	1.2083	0.834775	1.33116
0.296835	-0.735956	-0.827285	-0.889756	-1.09772	-0.997607	0.229302	0.116455
0.924469	-0.748322	-0.695804	-0.940913	-0.157608	-0.997607	1.55928	1.78604
0.942174	0.774813	-1.94104	-0.676569	-1.09772	-0.997607	0.355301	-0.921255
1.18663	0.0988505	0.180087	-0.157622	0.711613	-0.997607	-0.608747	-0.921255
1.36628	1.19893	-1.94104	-2.00189	-1.09772	-0.997607	1.43295	1.7413
-0.441547	-0.797772	0.719138	0.758756	0.659717	0.988224	-0.127261	-0.921255
-1.02475	-1.09865	-0.0969283	-0.00785663	0.609393	-0.185369	-1.28706	-0.921255
1.30156	1.8035	-1.42754	-2.00189	-0.165992	-0.997607	-1.28706	-0.921255
0.612099	0.804625	0.10197	0.0300593	-1.09772	-0.997607	1.1346	1.72603
0.637143	0.734204	-0.714059	-0.788158	0.366411	-0.997607	0.196086	-0.921255
0.0584764	-2.17838	0.205628	0.159332	-0.0882734	-0.997607	-1.28706	-0.921255
-1.6618	-0.284691	0.904655	0.789093	1.05626	1.37641	-1.28706	-0.921255
1.11832	1.05916	-1.94104	-2.00189	-1.09772	-0.997607	-0.0596572	-0.921255
0.188329	-1.09028	0.617901	0.645564	1.41451	0.980202	-0.015614	-0.921255
0.78784	0.364317	1.26591	1.1041	-1.09772	-0.997607	-1.28706	-0.921255
1.0805	1.21334	-1.94104	-0.600816	0.292364	-0.997607	0.977129	1.61762
-1.6618	0.76247	0.46799	0.495004	1.19937	1.33673	-0.0440317	-0.6145
1.33146	0.685588	-1.94104	-2.00189	-1.09772	-0.997607	0.19244	-0.921255
0.0470185	0.0359462	-0.47174	-1.55308	-1.09772	-0.997607	-1.28706	-0.921255
1.73308	-0.255283	-1.94104	-2.00189	-1.09772	-0.997607	1.27766	0.599434
0.729827	0.999564	-0.75823	-1.54732	-1.09772	-0.997607	1.50711	0.619868
0.19027	-0.525015	0.800348	0.600003	-1.09772	-0.997607	-0.000610055	-0.921255
0.229913	-0.0104794	0.417112	0.342481	0.133149	-0.997607	0.209833	0.0821932
0.755138	0.577849	-1.11478	-2.00189	-1.09772	-0.997607	-0.746331	-0.921255
0.24224	-0.143355	0.435208	-0.0913022	-1.09772	-0.997607	-1.28706	-0.921255
-1.6618	-0.110916	0.632797	0.818852	0.890635	0.950275	-1.28706	-0.921255
-1.6618	0.460756	0.945826	0.931698	0.630617	1.06214	0.0266457	0.403085
-1.6618	-0.15248	0.357699	0.643566	-1.09772	0.622998	-1.28706	-0.921255
-1.6618	-0.55365	0.543825	0.533562	0.967584	0.979166	-1.28706	-0.921255
1.34201	1.34627	-0.455267	-0.196128	-1.09772	-0.997607	0.829959	1.65682
0.811589	0.161112	-1.08609	-0.938235	-1.09772	-0.997607	0.745766	0.861958
1.07299	0.92611	-1.58313	-2.00189	-1.09772	-0.997607	0.208503	-0.921255
-0.029766	-0.336863	1.16329	1.0653	0.349518	1.07354	-1.28706	-0.921255
-0.0584279	0.710901	0.752931	0.77618	0.327186	-0.267775	-0.0747735	0.182848
0.251885	0.915083	0.520317	0.596396	0.274664	-0.997607	-0.113202	0.341482
0.331186	0.327246	0.51961	0.787873	0.0371014	1.01199	-0.254293	0.173656
-1.6618	-0.308543	0.480336	0.252064	0.725685	0.118696	1.97078	1.70231
1.02038	-0.0838196	-0.643002	-1.31061	-1.09772	-0.997607	1.52193	2.12012
0.364849	0.200276	0.491192	0.40098	0.662962	-0.997607	-1.28706	-0.921255
0.175133	-0.196608	-1.94104	-0.222147	1.0266	1.66949	0.189016	0.605897
1.74079	2.21308	-1.94104	-2.00189	-1.09772	-0.997607	1.3352	2.06879
1.52084	1.03723	-1.94104	-2.00189	-1.09772	-0.997607	0.7719	1.22236
-0.898022	-4.27736	-1.94104	-2.00189	-1.09772	-0.997607	2.4445	2.8044
0.195678	-0.486906	0.601755	0.649129	-1.09772	-0.997607	-1.28706	-0.921255
1.27096	0.78621	-1.94104	-1.52493	-1.09772	-0.997607	1.52011	1.26779
0.676745	0.797317	1.01541	0.746798	-1.09772	-0.997607	-1.28706	-0.921255
0.887894	-0.231677	-0.228689	-2.00189	-1.09772	-0.186708	0.483359	1.17133
-0.0868005	0.367697	1.11042	1.04447	0.50271	-0.338198	-1.28706	-0.921255
1.40412	2.22042	0.515687	0.353438	0.122708	-0.997607	0.755272	1.43084
0.3547	-0.332781	0.575041	0.643792	0.304666	0.0871948	1.76003	1.43764
0.387549	-0.443341	0.752476	0.717791	0.981957	0.995297	0.354887	0.241597
1.42124	-0.327	-1.94104	-1.36669	-1.09772	-0.997607	0.430876	0.0751108
-1.6618	0.659708	1.21949	1.12079	0.190987	0.833907	-1.28706	-0.921255
1.1181	1.32422	-0.315033	-0.859368	-1.09772	-0.997607	-1.28706	-0.921255
1.73513	1.78768	-1.94104	-2.00189	-1.09772	-0.997607	0.55178	1.61556
-0.290907	-0.134267	0.832429	0.707043	0.366384	0.793769	0.965113	0.723771
0.990151	0.388401	-1.94104	-0.642784	-1.09772	-0.997607	-1.28706	0.172447
-0.219512	0.720813	0.71698	0.842675	0.348526	0.231276	-1.28706	-0.921255
0.382077	0.184142	-1.94104	-0.106154	1.58949	-0.997607	0.916235	0.60607
0.0368486	0.0938536	-0.123894	0.0286605	-1.09772	-0.997607	1.42888	1.28569
0.500884	-0.757289	-1.13753	-2.00189	-1.09772	-0.997607	0.898681	0.754264
0.114226	-0.0229293	0.86805	0.778436	0.150286	-0.122867	-1.28706	-0.921255
-0.249011	0.555398	0.720904	0.653078	0.661555	1.11345	-1.28706	-0.921255
0.568937	0.174358	0.242708	0.403073	-0.591425	-0.997607	-1.28706	-0.921255
0.235691	-0.510719	0.413526	0.646805	0.0348652	-0.997607	-1.28706	-0.921255
0.583881	-0.10612	-1.94104	-0.227992	-1.09772	-0.997607	0.159726	-0.921255
-0.213084	0.0359826	0.260166	0.309999	0.932903	1.16948	1.08389	0.904825
1.52992	2.01254	-1.94104	-2.00189	-1.09772	-0.997607	0.0301872	0.62916
0.773978	-1.22967	0.185083	-0.0141086	-1.09772	-0.997607	0.439329	0.781307
0.760991	0.636578	1.15981	1.0122	-1.09772	-0.997607	-1.28706	-0.921255
1.25644	2.07942	-1.94104	-2.00189	-1.09772	-0.997607	0.964446	1.1238
-1.39078	-4.27736	-1.94104	-2.00189	-1.09772	-0.997607	1.14296	1.07276
1.2564	0.862886	-1.94104	-2.00189	-1.09772	-0.997607	1.29461	1.69781
0.419856	0.244084	0.181759	0.213024	-1.09772	-0.997607	-1.28706	-0.921255
-0.0760321	-0.881966	1.11564	0.699852	-1.09772	0.046644	-1.28706	-0.921255
0.548497	-0.651994	-1.94104	-2.00189	-1.09772	-0.997607	-1.28706	-0.921255
-0.00519773	0.39143	0.566571	0.756746	0.506182	0.010252	-0.379272	-0.921255
1.4091	1.09406	-0.513317	-2.00189	-1.09772	-0.997607	1.30602	1.56058
1.36834	0.975412	-0.136906	0.113223	-1.09772	-0.997607	0.295959	0.247406
0.26212	-0.0896477	0.110465	0.212703	0.269449	-0.14892	1.54423	1.42611
1.51531	2.06869	-1.94104	-2.00189	-1.09772	-0.997607	0.144914	-0.0888564
0.6974	0.32552	-1.94104	-1.1214	-1.09772	-0.997607	1.67944	1.71498
-1.6618	-0.744625	-0.891109	-0.833951	0.304905	-0.997607	-1.28706	-0.921255
0.190042	0.423373	0.912407	0.974228	0.490059	0.483639	-1.28706	-0.921255
-1.6618	-0.237695	0.759539	0.854206	0.74447	0.979845	-0.772129	-0.921255
-0.730592	-2.11631	-0.715907	-2.00189	0.296483	-0.148783	-0.181581	-0.921255
0.578095	0.104966	0.746296	0.710798	0.176071	-0.997607	1.02179	0.988246
-0.325185	0.266795	0.432988	0.650037	-0.0911936	-0.997607	-0.0744409	-0.921255
-1.6618	0.111177	0.61499	0.909021	0.181463	-0.997607	-1.28706	-0.921255
1.69238	1.99069	-1.14247	-2.00189	-1.09772	-0.997607	1.92509	2.06682
0.306773	0.0271021	0.036373	-0.34913	-1.09772	-0.997607	0.628131	0.556106
-1.6618	0.274104	0.359353	0.388955	1.24993	1.13609	-1.28706	-0.921255
1.24476	-0.448811	-1.94104	-2.00189	-1.09772	-0.997607	1.02797	0.255082
1.27605	-0.513318	-1.94104	-2.00189	-1.09772	-0.997607	1.05449	0.791392
0.694592	0.231862	0.426958	0.219174	-1.09772	-0.997607	0.642518	1.16578
0.567698	-0.278711	0.242643	0.00659004	-1.09772	-0.997607	0.490584	-0.921255
0.341702	1.38837	-1.94104	0.905833	-1.09772	-0.997607	-1.28706	-0.921255
0.485271	-0.738183	-0.969634	-2.00189	-1.09772	-0.997607	0.297239	0.930277
0.466067	-1.30905	-1.94104	-1.61572	0.683713	-0.997607	0.158968	-0.176256
-0.428085	0.233819	0.0994963	0.292849	1.34172	1.27408	0.188008	-0.921255
0.478666	-0.0850914	0.891963	0.6796	-1.09772	-0.997607	-0.283397	0.136644
1.62347	0.976735	-1.94104	-2.00189	-1.09772	-0.997607	1.32237	0.806011
1.28733	1.97172	-1.94104	-2.00189	-1.09772	-0.997607	0.907586	1.78776
-1.6618	-0.138263	-0.21309	0.0659757	0.219357	0.908077	-1.28706	-0.921255
-0.376233	-1.35663	0.780933	0.219168	1.23125	0.856121	-1.28706	-0.921255
0.186637	0.895212	-0.970842	-0.662004	-1.09772	-0.997607	0.641777	1.22726
0.324276	1.20344	0.657216	0.298343	-1.09772	0.903023	-1.28706	-0.921255
1.43553	1.72908	-0.0387275	-0.10011	-1.09772	-0.997607	-1.28706	-0.921255
0.269981	-0.444814	-0.296087	-0.511414	-1.09772	-0.997607	-1.28706	-0.0395479
0.176491	-0.667757	0.938871	0.771722	0.422864	0.632764	-1.28706	-0.921255
0.209099	0.204026	1.0259	1.22371	0.203802	0.438808	-0.675317	-0.487237
0.519077	-0.546326	0.122225	0.16313	-1.09772	-0.997607	1.13061	0.9812
0.0665446	-1.06093	0.380742	0.229887	0.645422	0.839792	-1.28706	-0.921255
-1.6618	-0.496767	0.355199	0.620022	1.14554	0.350112	-1.28706	-0.921255
-1.6618	-1.01496	0.381828	0.476816	1.12652	1.08417	-1.28706	-0.921255
-1.6618	-0.175708	0.5776	0.726425	1.08255	1.55902	-1.28706	-0.921255
-1.6618	-0.748927	0.660739	0.736563	0.51476	-0.191677	-1.28706	-0.921255
0.863359	0.241081	-0.981289	-0.400291	-1.09772	-0.997607	1.08988	1.18217
1.33148	1.70688	-0.300336	-2.00189	-1.09772	-0.997607	1.14943	1.57541
-0.148837	-0.295997	0.494163	0.582147	-1.09772	0.400447	-1.28706	-0.921255
0.375802	-2.53364	-1.94104	-0.275925	-1.09772	-0.997607	-1.28706	-0.921255
-0.211462	-0.379476	1.22523	1.10258	1.44407	1.3523	0.182842	-0.180078
-0.54261	-4.27736	-1.94104	-2.00189	-1.09772	-0.997607	-1.28706	-0.921255
0.602749	-1.17182	-0.266899	-0.0239114	0.0188706	-0.997607	1.78503	2.5574
1.0442	0.322355	-1.94104	-2.00189	-1.09772	-0.997607	0.387396	-0.220971
0.0289193	0.184733	-1.03605	-2.00189	-1.09772	-0.997607	0.886869	0.3241
-1.6618	0.535814	0.428008	0.587514	0.882689	0.709845	-0.474515	0.556785
1.46181	2.15469	1.26041	0.584802	-1.09772	-0.997607	0.328513	0.264018
0.731084	-0.02614	-0.0346538	-0.72132	-1.09772	0.158071	0.962893	1.06375
1.04424	0.762434	-1.94104	-2.00189	-1.09772	-0.997607	0.456474	-0.098363
1.13491	1.13341	0.978909	0.49269	-1.09772	-0.997607	0.56523	0.941681
0.477432	0.415421	0.891114	0.26555	-1.09772	-0.997607	0.990088	0.944042
-0.256271	0.694059	-0.581037	-0.306722	1.62186	1.80322	0.601905	1.5201
0.6462	-0.320706	0.647131	0.685004	-1.09772	-0.997607	0.665106	-0.0766005
-1.6618	-0.624172	0.112625	0.156465	1.52325	1.13899	-1.28706	-0.921255
0.812326	0.420302	-1.94104	-2.00189	-1.09772	-0.997607	1.06959	1.39706
0.306721	-0.713669	-1.94104	-2.00189	-1.09772	-0.997607	-0.0860131	-0.921255

## Sheet: Figure4b
median	group
2.54342	Control
3.9956	Control
3.56327	Control
2.35217	Control
3.2085	Control
2.08793	Control
2.25793	Control
3.74417	Control
3.80849	Control
3.26311	Control
2.13951	Control
2.32719	Control
2.80218	Control
2.7943	Control
2.43011	Control
3.96861	Control
2.54183	Control
2.16083	Control
2.46132	Control
2.19808	Control
2.80606	Control
4.41807	Control
2.39734	Control
3.73829	Control
2.32142	Control
3.75435	Control
3.11022	Control
3.0993	Control
3.42377	Control
3.13025	Control
2.21965	Control
2.1262	Control
2.27679	Control
3.33382	Control
2.04401	Control
2.72248	Control
4.94242	Control
2.97768	Control
2.28845	Control
2.8725	Control
2.93075	Control
1.91838	Control
2.521	Control
2.46713	Control
2.33926	Control
2.83873	Control
2.35411	Control
3.28754	Control
3.88303	Control
2.99582	Control
4.11536	Control
3.33771	Control
4.19142	Control
2.89109	Control
3.48832	Control
3.3185	Control
2.41082	Control
3.23506	Control
5.52377	Control
2.64453	Control
3.32119	Control
2.65711	Control
3.61786	Control
2.55457	Control
2.98657	Control
2.96004	Control
2.88007	Control
2.09269	Control
2.46635	Control
3.07568	Control
3.03569	Control
2.97676	Control
2.59528	Control
2.24846	Control
2.38074	Control
3.21829	Control
3.31478	Control
2.94059	Control
2.69715	Control
2.92433	Control
2.95103	Control
2.36016	Control
2.86073	Control
3.85833	Control
2.42015	Control
2.26389	Control
3.1502	Control
1.47732	Control
2.71029	Control
2.30344	Control
2.48654	Control
2.43268	Control
2.43896	Control
2.27481	Control
3.16936	Control
2.1564	Control
2.40666	Control
2.94743	Control
3.75766	Control
2.48465	Control
2.33179	Control
3.52072	Control
2.84375	Control
3.33238	Control
2.9106	Control
3.5512	Control
3.05904	Control
2.68299	Control
1.93858	Control
2.96901	Control
3.39445	Control
2.21766	Control
2.91982	Control
2.33389	Control
2.53237	Control
3.18627	Control
2.93645	Control
3.34804	Control
2.28841	Control
3.20096	Control
2.28218	Control
2.16769	Control
3.05127	Control
2.51487	Control
2.3344	Control
3.84737	Control
4.03388	Control
2.0105	Control
6.57065	Control
2.92982	Control
2.80999	Control
2.51104	Control
2.7309	Control
2.39175	Control
2.24715	Control
2.40864	Control
2.26218	Control
2.81971	Control
2.47768	Control
2.33179	Control
2.80247	Control
3.49208	Control
2.96632	Control
2.81026	Control
3.5754	Control
4.31465	Control
6.63513	Control
2.26055	Control
3.06321	Control
2.71066	Control
2.92982	Control
2.34193	Control
3.14518	Control
2.30344	Control
3.38352	Control
2.67235	Control
2.82035	Control
2.38452	Control
2.39056	Control
2.93084	Control
2.61619	Control
2.73779	Control
2.84375	Control
2.82856	Control
2.23074	Control
3.0743	Control
2.21147	Control
2.46762	Control
2.343	Control
2.49068	Control
2.88416	Control
2.41412	Control
2.68769	Control
2.95915	Control
2.21839	Control
4.28726	Control
2.33514	Control
2.80765	Control
3.00004	Control
2.80089	Control
2.41741	Control
2.41082	Control
3.73085	Control
3.90272	Control
2.09229	Control
3.3726	Control
2.52827	Control
1.97966	Control
2.92707	Control
2.87493	Control
4.36877	Control
3.33041	Control
2.98722	Control
5.00509	Control
2.97876	Control
2.28338	Control
2.93747	Control
2.3346	Control
3.07757	Control
2.46908	Control
5.02124	Control
3.11374	Control
2.3638	Control
2.54592	Control
3.4684	Control
3.27892	Control
3.86303	Control
2.60506	Control
2.8053	Control
2.2405	Control
2.33179	MASLD
2.66076	MASLD
1.95773	MASLD
2.02954	MASLD
2.343	MASLD
2.69381	MASLD
3.7276	MASLD
2.52297	MASLD
2.96056	MASLD
2.59867	MASLD
2.49798	MASLD
3.11694	MASLD
2.35208	MASLD
3.22063	MASLD
3.44349	MASLD
2.06325	MASLD
2.54492	MASLD
2.69604	MASLD
2.22452	MASLD
2.61402	MASLD
2.96137	MASLD
2.37803	MASLD
2.81547	MASLD
2.31738	MASLD
2.80124	MASLD
2.32066	MASLD
2.44493	MASLD
2.99842	MASLD
2.50703	MASLD
2.6037	MASLD
2.96506	MASLD
2.57357	MASLD
2.59422	MASLD
2.18576	MASLD
2.48725	MASLD
2.88698	MASLD
2.09512	MASLD
3.18434	MASLD
3.25655	MASLD
2.56487	MASLD
1.79636	MASLD
3.34825	MASLD
2.16083	MASLD
1.79972	MASLD
2.33179	MASLD
2.18853	MASLD
2.3835	MASLD
2.21831	MASLD
2.24383	MASLD
1.99973	MASLD
2.37787	MASLD
2.2739	MASLD
2.44493	MASLD
2.80672	MASLD
3.08966	MASLD
1.99973	MASLD
2.99307	MASLD
2.8033	MASLD
2.34193	MASLD
2.9454	MASLD
3.35779	MASLD
2.48035	MASLD
3.4685	MASLD
4.21435	MASLD
2.48797	MASLD
2.8331	MASLD
2.72116	MASLD
2.24577	MASLD
2.1664	MASLD
2.90521	MASLD
2.08577	MASLD
2.95845	MASLD
2.95667	MASLD
2.21866	MASLD
2.74692	MASLD
2.62081	MASLD
2.35495	MASLD
2.48465	MASLD
3.20738	MASLD
1.98431	MASLD
2.80403	MASLD
2.726	MASLD
2.99378	MASLD
2.26912	MASLD
3.09636	MASLD
2.65307	MASLD
2.4563	MASLD
2.93139	MASLD
3.18273	MASLD
3.72749	MASLD
2.24427	MASLD
2.50314	MASLD
1.95556	MASLD
2.44323	MASLD
2.07005	MASLD
2.16769	MASLD
2.83873	MASLD
2.54365	MASLD
3.0602	MASLD
2.5163	MASLD
3.12712	MASLD
2.33965	MASLD
2.72129	MASLD
2.0105	MASLD
2.19808	MASLD
3.25644	MASLD
3.04397	MASLD
2.91038	MASLD
2.81233	MASLD
1.9807	MASLD
2.55468	MASLD
2.89222	MASLD
2.43426	MASLD
1.98217	MASLD
2.17419	MASLD
1.8766	MASLD
2.34525	MASLD
2.41384	MASLD
3.16667	MASLD
2.12088	MASLD
2.54774	MASLD
2.67542	MASLD
2.70208	MASLD
2.97876	MASLD
2.1451	MASLD
2.33049	MASLD
2.64792	MASLD
2.33926	MASLD
2.96632	MASLD
2.8079	MASLD
3.86906	MASLD
2.39356	MASLD
2.84375	MASLD
2.84066	MASLD
3.27569	MASLD
3.28354	MASLD
2.37467	MASLD
2.95307	MASLD
2.44323	MASLD
3.17259	MASLD
2.49442	MASLD
3.87307	MASLD
2.32053	MASLD
2.22815	MASLD
1.96581	MASLD
2.4021	MASLD
2.45063	MASLD
2.36303	MASLD
2.00127	MASLD
3.01682	MASLD
2.2633	MASLD
2.38288	MASLD
2.56588	MASLD
2.80788	MASLD
2.32461	MASLD
2.57117	MASLD
3.75838	MASLD
2.53613	MASLD
2.64994	MASLD
1.93265	MASLD
2.699	MASLD
2.13443	MASLD
2.39319	MASLD
2.31614	MASLD
2.90051	MASLD
2.02931	MASLD
2.08385	MASLD
2.80316	MASLD
2.14022	MASLD
2.40885	MASLD
2.32946	MASLD
2.04669	MASLD
2.65847	MASLD
2.67542	MASLD
2.44323	MASLD
2.07586	MASLD
2.68694	MASLD
2.4494	MASLD
2.89012	MASLD
2.20625	MASLD
2.33049	MASLD
2.18934	MASLD
2.10849	MASLD
2.49713	MASLD
2.5081	MASLD
2.1097	MASLD
2.73396	MASLD
2.63771	MASLD
2.25446	MASLD
2.13003	MASLD
2.297	MASLD
2.15709	MASLD
2.46783	MASLD
2.91381	MASLD
2.31503	MASLD
2.34193	MASLD
2.27771	MASLD
2.14022	MASLD
2.39776	MASLD
2.98604	MASLD
2.08458	MASLD
2.22593	MASLD
2.93707	MASLD
2.84375	MASLD
2.34193	MASLD
3.03971	MASLD
2.99378	MASLD
2.33027	MASLD
2.52663	MASLD
2.25841	MASLD

## Sheet: Figure5a
PC1	PC2	group
3.60136	-4.06084	Control
0.279965	3.34453	Control
-0.271834	-6.18396	Control
5.16804	-8.18553	NAFLD
0.0396481	-8.65579	NAFLD
-3.8181	6.57233	NAFLD
-0.150664	4.90653	NAFLD
-7.60874	2.8184	NAFLD
6.45245	-5.67203	NAFLD
-1.57336	-0.576112	Control
10.6663	-6.13305	Control
1.07953	2.78194	Control
-7.85116	1.96221	NAFLD
-0.0180261	-6.43381	NAFLD
4.79259	-5.50193	Control
-0.786491	-2.92732	NAFLD
-4.6891	2.26075	Control
-1.34135	-0.362813	Control
-1.69773	-0.396779	NAFLD
2.59288	-6.37973	NAFLD
-6.02528	2.00835	NAFLD
-0.988073	-1.46169	Control
7.3676	-8.34608	NAFLD
4.29599	-5.32708	Control
-0.453156	1.40787	Control
12.5051	-5.08635	NAFLD
-2.90449	-2.605	Control
-3.83458	3.99813	Control
3.13264	2.89868	Control
6.75156	10.3843	Control
-6.9575	2.67717	NAFLD
1.66234	-1.4539	Control
2.4232	-2.99648	NAFLD
3.086	13.6742	NAFLD
-3.26291	-2.21577	Control
-3.88073	-6.93089	NAFLD
-1.75144	-4.15356	NAFLD
1.40395	-4.77369	NAFLD
5.8192	-5.33328	Control
1.52889	-5.72867	NAFLD
2.35652	-6.0153	Control
5.81691	-4.45008	Control
-0.702453	-3.08997	NAFLD
1.24456	-3.71485	Control
-7.34316	-0.579373	NAFLD
-2.42347	1.98882	NAFLD
4.80886	-4.68038	NAFLD
-5.98168	-0.00143204	NAFLD
1.52317	-3.92963	NAFLD
-3.24813	0.144428	Control
-4.50418	-2.07215	Control
0.086171	-7.56156	Control
5.87001	-7.14329	NAFLD
2.03541	-6.41696	NAFLD
-3.43072	-6.17373	NAFLD
5.19855	-1.93095	Control
-9.22656	4.40537	NAFLD
-2.02786	-8.53939	NAFLD
-3.6638	-0.116371	NAFLD
0.254741	-5.96047	NAFLD
0.568271	-0.652533	NAFLD
0.150525	-6.82126	Control
6.23154	-6.70673	Control
-2.94648	-6.05793	Control
-4.40468	0.359768	NAFLD
-2.3625	1.88962	Control
-0.138434	-7.03891	Control
25.4718	9.74141	NAFLD
-3.3338	-3.56291	Control
0.77225	2.78973	Control
-2.6347	-3.40191	Control
-2.19982	-4.63193	NAFLD
1.77106	-7.63228	Control
-3.00362	5.30941	NAFLD
7.3391	-6.05514	Control
-0.502079	-5.14927	NAFLD
2.20223	-6.2877	Control
0.238827	-3.37698	Control
-5.29814	6.19252	NAFLD
-6.65186	4.76371	NAFLD
-4.56769	0.00252502	NAFLD
3.99338	-7.76272	NAFLD
-7.98824	-0.360701	NAFLD
5.05943	-5.60117	NAFLD
-5.68718	-1.02691	NAFLD
0.364155	-6.17477	NAFLD
-5.71737	-0.590895	NAFLD
-8.55499	5.981	NAFLD
3.23187	-5.98179	Control
-2.98994	-5.34476	NAFLD
-1.69488	-2.90552	NAFLD
5.92791	-4.91996	NAFLD
-3.10202	-8.24169	Control
-7.01273	6.87327	Control
-8.23169	-0.166999	NAFLD
-1.21356	2.36718	Control
-3.25023	-2.67579	NAFLD
-1.4547	-6.11784	Control
3.93034	-7.41839	NAFLD
-6.95178	5.18855	Control
-5.70929	7.48123	NAFLD
-6.82093	1.27407	NAFLD
3.39126	8.96427	Control
6.09157	-5.76581	Control
5.14824	-6.0404	NAFLD
2.22261	-5.03212	NAFLD
-7.11783	2.67364	NAFLD
-6.04941	-1.47441	NAFLD
-1.73582	7.05529	NAFLD
2.66842	-5.41415	NAFLD
0.368841	-1.35242	NAFLD
-5.77259	5.06563	NAFLD
3.36717	-4.67226	Control
-6.44318	2.08827	NAFLD
-0.721439	-4.89103	NAFLD
12.5344	-0.995953	Control
-5.37408	2.42171	NAFLD
-2.87114	-1.83618	Control
4.1235	-5.87265	Control
2.25393	-2.65272	Control
3.04761	-2.32319	Control
4.59791	3.84564	Control
1.91302	3.3363	Control
12.6899	4.17283	Control
25.7757	14.9278	Control
-3.49419	0.400541	NAFLD
-3.33204	2.83764	NAFLD
0.408386	0.369957	NAFLD
-0.430219	-0.775676	NAFLD
-3.97356	-3.7073	NAFLD
1.69293	1.16032	NAFLD
-3.62254	-1.69422	NAFLD
-1.3217	2.70314	NAFLD
1.42269	-1.76433	Control
-2.23401	1.89487	Control
-2.86948	-2.38886	Control
-1.16204	5.64956	NAFLD
0.140835	0.423675	Control
7.64766	-0.699801	Control
9.59836	5.01302	Control
0.970853	0.253889	NAFLD
2.8105	0.337407	Control
-4.80704	-3.86185	Control
8.09886	7.34851	Control
-6.66399	-0.889028	NAFLD
-0.0644498	1.15259	Control
8.58335	2.9796	Control
-2.45888	0.59453	NAFLD
-1.72693	4.62927	NAFLD
1.77194	1.74566	Control
2.623	-1.87786	Control
-1.11272	0.475431	Control
-1.88549	1.13719	Control
5.21671	1.00243	NAFLD
4.91694	1.53189	Control
7.22157	0.434215	NAFLD
-1.49272	-1.7972	Control
2.44205	2.11035	Control
2.47761	-1.7151	Control
2.14806	0.809389	Control
1.80863	-0.248805	NAFLD
-3.22277	3.48569	Control
-3.68268	2.8816	NAFLD
-2.05486	-1.1044	NAFLD
-7.05714	0.870018	NAFLD
-3.23069	-1.91452	NAFLD
-5.03641	1.29829	NAFLD
2.95123	0.21365	Control
-6.57494	3.71504	NAFLD
1.69614	-0.288913	NAFLD
-4.42222	-3.35893	NAFLD
-3.79571	-2.30865	NAFLD
-2.38066	2.3556	Control
6.57127	-0.0103217	NAFLD
-1.11494	-0.683028	NAFLD
-5.23156	-0.69287	NAFLD
-2.88008	-1.7669	Control
-5.57063	-1.54923	Control
4.98348	5.8649	NAFLD
9.54018	3.23807	Control
-3.50084	4.15486	NAFLD
-0.994573	-0.491326	NAFLD
1.63804	-3.45022	Control
3.21981	1.74115	NAFLD
10.7428	0.687101	NAFLD
-6.80873	-2.11272	Control
4.16492	-0.992965	NAFLD
1.13495	-1.81193	Control
-3.66863	2.85809	NAFLD
22.4955	10.4445	Control
0.181286	1.03817	Control
-1.0868	-0.896577	NAFLD
4.58457	5.13902	NAFLD
0.218567	-1.25061	NAFLD
2.07654	-1.73956	Control
1.37575	-1.97841	Control
3.10592	-0.568228	Control
-1.54048	-0.733267	NAFLD
-1.06037	0.355115	NAFLD
7.28727	-0.0642194	Control
-0.85672	-1.92295	Control
-0.932474	5.10262	NAFLD
3.34031	2.45606	NAFLD
5.32478	0.765676	Control
-2.18101	-0.989928	NAFLD
-0.136782	-1.25197	NAFLD
-0.755022	3.503	NAFLD
1.43095	-1.87762	Control
4.989	1.91333	NAFLD
-4.2215	-1.79144	NAFLD
-2.44041	5.68849	NAFLD
5.74822	0.522443	NAFLD
0.0922619	1.0508	NAFLD
-2.22221	1.67535	NAFLD
-7.87431	-1.19291	NAFLD
-1.24359	-2.13777	Control
-5.46792	0.387323	NAFLD
-2.45688	-3.62163	NAFLD
6.58293	0.510447	NAFLD
2.98011	0.279148	Control
3.32873	0.241918	Control
-2.01777	3.0518	NAFLD
-3.48286	2.6081	NAFLD
3.86851	-0.5521	Control
-0.187617	2.13344	Control
6.62404	0.337663	Control
-7.23668	0.746587	Control
5.34808	-0.89145	Control
-8.02943	2.53536	NAFLD
8.83571	12.2445	NAFLD
-4.75822	3.18919	Control
-9.27025	2.33149	NAFLD
-4.30693	-4.42979	Control
1.858	-4.70059	Control
-9.9326	-0.157532	NAFLD
-0.891113	-0.82712	NAFLD
-4.50063	-0.927914	Control
9.11853	7.48315	NAFLD
-7.39649	1.96497	NAFLD
-2.92677	1.0056	NAFLD
-2.04462	-0.12178	Control
-2.76009	-1.79806	Control
1.87316	0.787155	NAFLD
-3.88182	-2.17936	NAFLD
4.27035	-3.66022	NAFLD
0.600451	-3.7578	Control
-4.69381	0.89858	Control
0.454967	3.8699	NAFLD
9.89659	-0.231517	Control
2.64352	2.64648	Control
-4.11862	0.126679	Control
-6.39213	-1.01133	Control
1.24353	-1.33146	Control
-5.82087	5.81936	NAFLD
8.11594	-1.16876	NAFLD
2.1045	2.2369	NAFLD
1.75679	1.86653	NAFLD
4.13684	-0.640018	Control
-1.83801	2.37672	NAFLD
-4.26018	-2.47521	Control
-0.93	1.85495	Control
3.06946	4.70191	Control
-7.85389	3.00779	NAFLD
-3.54984	2.82543	NAFLD
6.1407	7.11652	NAFLD
-1.07759	1.39475	NAFLD
3.31472	6.93373	Control
4.75821	0.720441	Control
2.03582	1.61084	NAFLD
14.1516	-0.405849	NAFLD
11.4438	0.321394	NAFLD
-1.61785	1.43504	NAFLD
6.25428	-2.38764	NAFLD
-3.71704	-1.21149	Control
0.83222	-0.749439	Control
-8.41995	8.2178	NAFLD
1.21248	11.078	NAFLD
20.1252	7.68703	NAFLD
4.9398	-2.94894	Control
-2.98287	2.43464	NAFLD
3.38466	1.20783	Control
2.10161	0.191798	NAFLD
0.951349	3.07382	NAFLD
5.22194	2.97274	NAFLD
1.13203	3.43117	NAFLD
-3.01078	1.07519	Control
1.342	7.94614	Control
-6.83028	6.1341	NAFLD
-1.10669	-2.70548	Control
3.14813	-3.80773	NAFLD
4.96905	-2.35223	NAFLD
0.228789	1.95259	Control
-3.03514	6.37652	NAFLD
3.63815	-2.21262	NAFLD
-4.84141	5.01629	Control
-0.143167	-2.96873	Control
7.4069	-2.6574	Control
6.73152	9.08376	NAFLD
-6.6026	0.823159	NAFLD
1.07333	-2.42926	Control
7.21355	-1.30697	Control
-4.20771	4.97342	NAFLD
-4.6015	-0.844076	NAFLD
-0.346174	-1.56706	Control
4.18606	-0.592685	Control
-1.227	-2.22489	NAFLD
-6.27373	-1.6691	NAFLD
0.652591	-1.38206	NAFLD
-5.20266	1.55156	Control
-3.493	-2.34257	Control
-2.29936	4.15305	NAFLD
-5.51862	1.23604	NAFLD
-7.23728	1.95337	NAFLD
0.982909	5.09436	NAFLD
23.8953	8.72224	NAFLD
5.12432	-1.2662	Control
-4.39576	4.49315	Control
-1.0051	7.37338	Control
3.03836	-1.06012	Control
-10.332	-2.04152	Control
-2.29006	1.35137	Control
-0.0971073	-0.0661341	NAFLD
4.52966	-1.11506	Control
7.94916	-1.64832	NAFLD
2.85817	-0.925208	NAFLD
7.36801	0.838214	Control
37.4981	17.6305	Control
-0.553574	-2.60542	Control
-3.20819	0.251113	Control
5.37135	-0.29489	Control
-1.21709	-2.6506	NAFLD
-1.16692	3.27242	Control
-2.51027	-1.74701	Control
0.816285	-2.79201	Control
-4.18588	0.853033	NAFLD
-1.37303	6.71469	NAFLD
-7.59821	2.07606	NAFLD
-3.54643	-2.37799	NAFLD
-8.61745	5.76685	NAFLD
1.6564	-1.45052	NAFLD
0.80047	-3.04335	Control
-3.04282	-1.05429	Control
8.98836	-0.450908	Control
0.369974	2.04751	NAFLD
1.14147	-4.09732	Control
-5.5514	3.52009	Control
0.104189	-3.348	Control
12.4119	0.291478	Control
-7.92879	3.54178	NAFLD
1.22356	0.357395	NAFLD
-0.0377647	2.34297	Control
-0.6004	-3.27299	NAFLD
-1.93884	-1.86291	NAFLD
4.13492	2.61882	NAFLD
-2.89326	5.8243	Control
3.74459	-1.95932	Control
1.93382	-2.2443	Control
-3.49278	3.71537	NAFLD
8.43543	4.44927	NAFLD
-3.95458	8.71891	NAFLD
-0.0758077	-1.24486	Control
4.59934	5.25976	NAFLD
-2.23035	-2.75151	NAFLD
3.352	-4.9672	Control
-5.49203	7.40193	NAFLD
-0.600213	-1.14472	NAFLD
-0.765528	11.5719	NAFLD
11.3739	-5.40729	Control
2.06687	-4.81937	Control
-0.0473132	-4.04071	NAFLD
5.8606	-7.2001	NAFLD
-7.24696	1.70956	NAFLD
-1.38713	-2.25216	NAFLD
-2.60133	-0.332846	NAFLD
-4.08525	10.4484	NAFLD
1.88083	2.98472	NAFLD
6.58562	-5.13354	NAFLD
5.88412	1.5119	Control
0.213258	0.246785	Control
-4.72111	-2.91843	NAFLD
-0.848825	3.75722	Control
1.64468	-5.55603	NAFLD
-2.99084	2.79777	NAFLD
-3.56724	-1.3747	NAFLD
3.00402	-6.89279	Control
-4.65979	1.59047	Control
4.96609	-5.81547	NAFLD
-1.24526	8.97879	NAFLD
-7.6181	10.4198	NAFLD
-4.70177	-2.60215	Control
0.159874	-7.71257	Control
-4.65774	8.94384	NAFLD
6.45091	3.94288	NAFLD
-4.5864	3.28854	NAFLD
-1.31709	-0.765285	NAFLD
-2.54778	-4.71087	Control
36.211	11.6413	Control
-4.3134	-5.19923	NAFLD
0.808082	-8.33157	NAFLD
-1.35544	-2.76076	Control
5.96444	-4.8924	Control
-0.575635	-2.97883	NAFLD
5.2864	-5.64805	NAFLD
4.00256	-7.2782	NAFLD
-2.16357	-1.79116	NAFLD
-6.3613	6.01251	NAFLD
4.95007	4.94757	Control
1.314	-0.718656	NAFLD
-6.42611	1.76779	NAFLD
-0.123678	-3.66536	NAFLD
-2.09056	4.32788	Control
-4.7832	11.1985	NAFLD
-6.63959	-0.710305	NAFLD
-2.6488	-0.738882	NAFLD
-4.69619	11.0422	NAFLD
-6.22382	10.4951	NAFLD
-2.7474	1.03638	Control
9.22306	-4.41157	NAFLD
-1.61588	-2.6163	Control
-5.5392	-4.36441	Control
3.66908	-6.66701	Control
-2.74021	-6.06911	Control
0.445941	-3.3274	NAFLD
-6.09382	15.1872	NAFLD
2.51464	-6.37897	Control
-7.79962	1.77742	Control
-7.59399	8.33637	NAFLD
2.33069	-1.57201	Control
-7.5194	7.16268	NAFLD
-2.79119	-8.14064	Control
-1.6446	-5.36256	NAFLD
-3.97501	-1.66433	Control
-0.819249	-6.86386	NAFLD
-5.96292	1.84707	NAFLD
-0.818198	-5.64865	NAFLD
-9.82083	6.35845	NAFLD
-2.85497	-6.59712	Control
-6.07412	-3.69825	NAFLD
-6.57341	1.25659	NAFLD
-6.21049	-0.370729	Control
-7.47194	8.75694	NAFLD
-9.29039	-0.47969	Control
-1.81916	14.1211	NAFLD
1.96896	-7.17387	Control
15.8135	12.0643	Control
-0.216886	-0.8181	Control
4.0357	-9.11883	NAFLD
-5.13497	-4.24623	NAFLD
-3.51313	-4.48424	NAFLD
0.680382	-3.21107	NAFLD
1.23876	-6.42886	NAFLD
-0.159262	-6.20342	NAFLD
1.42136	-9.04591	NAFLD
-8.95878	6.90492	NAFLD
-2.89814	8.62731	NAFLD
2.07843	-4.42238	Control
-7.06062	1.73705	NAFLD
-5.36381	-5.55925	NAFLD
4.69125	-6.82358	NAFLD
3.83906	-5.41829	NAFLD
-6.17491	6.06005	NAFLD
4.09269	-3.3276	NAFLD
-7.14196	-0.684469	NAFLD
-2.77379	2.92366	NAFLD
4.5644	-5.01968	Control
-5.63211	3.13754	Control
-3.42856	-2.32808	NAFLD
-7.00513	9.49347	Control
16.3382	6.56012	NAFLD
4.41878	-2.00365	Control
3.11522	2.34126	NAFLD
4.30609	-7.27223	Control
-0.0728384	6.79005	NAFLD
6.06985	-6.06569	Control
-7.99166	-0.697455	NAFLD
-11.5208	8.69336	NAFLD
-1.6017	-0.0447036	NAFLD
2.30089	-7.34265	NAFLD
-2.51708	-6.06864	Control
3.8053	-8.0674	Control
-2.15017	-1.07685	NAFLD
-11.63	6.3741	NAFLD
-4.08096	-6.93387	NAFLD
-2.91894	-0.318459	NAFLD
-6.69486	-4.71934	Control
-9.63734	5.88395	NAFLD
-8.08179	0.996521	NAFLD
4.82043	-10.0284	NAFLD

## Sheet: Figure5b
DCA	isoDCA	R.gnavus	3aHSDH	3bHSDH
0.50376	1.37257	0.000312093	0	0
0.272307	-1.68783	0.00482961	0.241691	0.837952
-0.379852	0.548061	0.00374965	0	0.294945
0.529915	0.3466	0.0084072	0	0.53096
0.617397	-1.38426	0.00336463	0	0
0.531469	0.215286	0	0	0.0892537
-0.114734	-0.562062	0	0	0
0.630775	-2.738	0.000751462	0	0.0476051
0.741588	-1.18224	0.00346978	0.705167	0.447997
0.2364	-1.64365	0.00057426	0.465758	0.0920015
-2.94877	-1.0322	0.0842697	15.4178	17.0358
-3.29828	-1.57277	0.00382814	0	0.726976
0.00794137	-0.214053	0.012185	0	2.39301
-0.213812	0.707379	0	0.0465796	0
1.2031	-1.90186	0	0	0.0247589
0.807741	0.976877	0.0880592	0.31911	23.3068
-1.80822	0.215284	0.0292988	0.0461191	6.24461
-3.29576	-0.740104	0.0142043	1.68216	2.59109
0.555793	-1.41316	0	0.248475	0
1.48915	-1.80976	0.000607037	0.21257	0
0.194457	-2.08147	0.00177842	0	0.181906
1.17133	1.02219	0.0904435	5.96734	29.0657
0.599521	0.060886	0.00213529	0.118822	0.352578
-0.77065	0.956917	0.0269774	4.86814	5.88999
-0.401984	1.66884	0.0971392	0	14.4489
-0.0466163	-2.17303	0	0	0
-0.457146	1.21486	0.0121988	1.03471	3.12587
0.345153	-0.169766	0	0	0.0501722
0.471662	-1.65061	0.000686551	0.0812679	0.0240794
0.610001	-0.943119	0.00157698	0	0.200732
-2.80909	0.414947	0.0177607	3.73366	3.78034
0.483437	0.137218	0	0.333713	0
-0.882229	-0.352399	0.00195137	0	0.171647
0.664384	0.574926	0	0.166304	0
0.283736	-0.59738	0.0022874	0.14384	0.471744
0.564668	0.548499	0	0	0
0.529756	-1.70018	0	0.313652	0
0.626038	-0.274226	0.000201265	0.0807929	0.0478773
-0.564384	0.574709	0	0	4.05153
0.678241	-0.619014	0.000713929	0	0.100579
0.0563669	-0.527346	0.0139605	2.13104	3.65279
0.373345	0.611918	0.00377694	0.0693155	1.34232
0.81323	1.67169	0.0213092	0.0245801	2.71783
0.408696	-0.0274931	0	0	0
-2.72053	0.917655	0.0185861	0.105111	7.11609
0.655496	0.81716	0.00391704	0	0.931512
0.602543	0.280987	0	0.170512	0
0.393133	-1.45485	0.00182902	0.0494666	0.0927042
-0.587799	-0.707087	0.00106045	0.0755506	0.0353969
0.964668	1.48114	0	0.123069	0
0.293031	0.210688	0.00805018	1.13101	1.41887
-2.46744	-0.288314	0.00856614	0	1.96757
-0.695534	-0.825696	0.0029408	0.184736	0.454399
0.84241	-0.799027	0	0.0825364	0
0.499638	0.18824	0.0103188	0.0890789	1.6694
-0.354009	-0.206683	0.0381452	5.27506	9.74854
0.0790321	-0.388414	0	0.195695	0
0.419973	0.222107	0.00262593	0	0.505454
0.33115	-1.28549	0	0	0
0.480463	-1.78855	0.000859249	0	0.0436078
1.38775	-1.43297	0	0	0
0.728114	-0.494144	0.0134167	0.0997086	3.34014
0.233189	0.0234712	0.0023235	0.0512796	0.336356
-2.35305	0.247261	0.029902	2.17766	9.41604
-0.726465	0.212305	0.0277596	3.80617	6.99207
0.118768	-0.116793	0.0609866	0.51088	8.44788
0.134878	-0.58545	0.016333	2.18006	2.03955
0.539925	0.42441	0.00692104	0.766962	0.718672
0.783332	-1.20066	0	0.0280227	0.0525165
0.774017	0.759351	0.0027811	0.173528	0.23137
-0.155354	-0.484699	0.0667597	1.42658	19.6865
0.750373	1.06217	0	0.0884789	0
0.521309	0.30076	0	0.65396	0
0.219952	0.889068	0.0018884	0	0.0319726
0.650525	-1.23474	0.00521494	1.58652	0.797376
-0.612459	-0.419371	0.0234631	0.478482	2.60862
0.724681	0.558433	0.000514336	0.137932	0
-0.133946	-2.00187	0	0	0.105455
-2.08826	-0.20294	0.00297658	0	0.207111
0.540863	0.240819	0.00161698	0.0288967	0.0541545
0.360174	0.488214	0.0115378	3.12926	1.79378
0.456329	-1.83495	0.00157302	0	0.0457204
0.614514	1.19622	0.079769	12.5822	15.7804
0.27358	-0.178457	0.00253888	0	0.147508
0.596311	-1.33837	0	0.16439	0
-1.99229	-0.785777	0.00707502	0	0.845694
2.46495	-1.15162	0.00259674	0	0.387456
-2.92552	0.666434	0.0481151	1.2459	7.45578
-0.350466	0.528387	0.00847948	0.476997	0.683592
0.164915	-1.83597	0.0248342	0.113453	3.64111
0.120859	0.31118	0.0346425	5.01444	6.66393
-1.47649	0.101189	0.00125051	0.432608	0.201884
0.379687	-0.0541706	0.00317876	0.260609	0.138694
0.945693	1.27063	0.00185905	0.405294	0.269418
0.317437	0.172197	0	0.44497	0
-3.19354	-0.433669	0.158311	23.505	33.888
0.895443	-1.30014	0.00377626	0	0
0.180365	-0.294312	0.00954086	1.55947	1.44041
0.487854	0.522574	0.00467551	0	0.478621
-0.0741107	1.13473	0.0581878	0	8.35054
0.376333	-0.82768	0	0.663205	0.0773739
-2.17457	-2.87282	0.0019168	0.134757	0.252545
0.324642	-0.0987875	0.00600839	0.292865	0.474008
0.279997	-0.837205	0.0024709	0.179911	0.106614
0.564639	0.315489	0.00113627	0.219757	0.197881
-0.262176	-0.791936	0	0	0.0458644
0.191411	-2.68808	0	0	0
0.759337	-0.769222	0.00731508	0.203763	0.334134
0.4272	-0.304113	0	0.186092	0.0551384
0.0654729	-1.79639	0	0.174939	0.0259169
-0.299294	0.139223	0.00186994	0	0.0974757
-0.875487	-0.414742	0.00463955	0.119413	0.503526
0.513237	0.885494	0	0.360293	0
0.455242	-0.873893	0.00146056	0	0.0279649
1.08566	-0.749894	0.0152401	0	2.1839
-2.44587	0.150493	0.0317913	1.07033	5.45349
-1.82096	-0.10671	0.00496604	0	0.412037
0.119585	-0.147682	0	0	0
0.983249	-1.87386	0.0162139	3.06954	3.08795
0.848384	-1.14749	0	0	0.040142
0.119375	-1.35708	0.00248037	1.27422	0.0455758
0.849944	0.989561	0	0	0
-1.02419	-0.347009	0.00667965	0	0.31173
0.770228	-1.8669	0	0	0.197896
0.42774	0.212174	0.0023406	0.166332	0.0739254
0.325023	-0.045252	0	0.668946	0
-0.15763	-0.343378	0.00292986	0.252192	0.186809
0.593158	0.88174	0.0985428	16.655	9.03771
0.138334	-0.62033	0.00121097	0.197422	0.0691661
0.929233	1.53621	0.000926945	0.712013	0
-1.16202	0.529424	0.0397618	0.184888	2.28109
0.292144	0.0491081	0.0048345	0.1299	0.0304302
0.489883	-1.08768	0.000355513	0	0
0.0545117	0.626176	0	0.194105	0
0.521927	0.162766	0	0.0738825	0
0.530946	0.539325	0.00174434	0	0.0232277
-0.825093	-0.504132	0	0.164252	0
0.410617	0.526171	0.00604323	0.911139	0.469323
0.658973	1.16275	0.0111328	1.83271	1.41426
-2.67963	0.435673	0.00440029	0	0.295672
0.757297	0.601348	0	0.109517	0
0.710614	0.146284	0	0.0419694	0
-1.88511	0.321339	0.00931697	0	0.194891
-0.221475	-1.89242	0	0.176246	0
1.163	-0.365683	0.00615318	0	0.0711415
0.231112	0.15756	0.0142856	0	2.20267
0.783696	1.17979	0.0382179	4.84097	6.3164
-1.11139	-1.25378	0.00445368	0	0
-0.146292	-1.25308	0.0213268	0.234625	4.47956
-0.48361	-1.15094	0	0	0.0442942
0.377311	-1.34414	0.000837564	0.219266	0
0.553427	-2.01035	0.00286328	0.195871	0.0440934
0.567738	-0.775857	0	0	0
0.547993	0.321884	0.0402803	6.17568	5.38033
0.936616	-1.66294	0.0010245	0.0838969	0.0786145
1.02574	0.245538	0.00137926	0.0943087	0.110463
0.468185	-0.607811	0.00265151	1.65037	0
0.393896	0.182744	0.0958286	0	6.92733
0.453811	-1.88665	0.00760378	0.634216	0.237714
0.204124	-2.14905	0	0.0792653	0.046972
0.812202	1.08484	0.00243366	0.133463	0.0395446
0.990752	1.54575	0.0420838	5.87192	5.48019
-0.17072	0.160781	0.0217734	0.463163	1.88696
0.963797	-1.58024	0	0	0
0.783761	0.681372	0.00305055	0.385744	0
0.419652	0.193727	0.0140342	1.78281	1.85364
0.660059	-0.226679	0.0024475	0	0.317364
0.987979	1.5381	0.00163599	0	0.0454983
0.700627	0.947198	0.103878	16.4638	11.1248
0.675374	1.5952	0	0	0
-2.42401	-3.61788	0.000203663	0	0.0381386
-0.190231	-0.0854724	0.00320731	0.297691	0.179323
0.567331	-0.340623	0.0183399	0	1.89511
0.14618	0.744853	0.0264517	1.17143	3.75647
-0.0964789	-1.81047	0.0124212	0.109938	1.48343
-0.484626	-0.0056848	0.00520036	0.965413	0.723702
-2.68994	0.320336	0.00895327	1.47498	0.745901
0.864985	1.32828	0.002756	0.584431	0.182545
0.517973	-2.52831	0.0019835	0.344636	0.0408457
-0.28783	-0.731288	0	0.148478	0
0.52455	1.16169	0.0251936	0	2.29794
-0.762002	-0.938986	0.00451216	0.280348	0
0.525792	0.217333	0.00395914	0.517189	0.374483
0.128686	-0.251027	0.0137168	0	1.09571
-3.02105	-2.1095	0.0237362	2.82833	2.04384
0.57508	0.331772	0.0149843	2.68279	2.14901
0.52025	0.277393	0.00177827	0.612353	0.116389
1.3168	-1.73112	0	0	0
0.481504	0.628458	0.000629107	0.351097	0
0.155659	-0.263639	0	0.314044	0.0232625
0.337658	0.120388	0.00101566	0	0
-0.246496	0.303855	0.00388478	0.120312	0.206684
-0.133016	0.511134	0.00393948	0.501085	0.222411
0.544669	0.278875	0.00305503	0.149466	0.0400159
-0.0765207	-0.647702	0.00640799	0	0.046045
-0.903393	0.791267	0.00821758	0.359146	0.381404
0.192373	-0.322987	0	0	0
0.216495	-0.106476	0.00156632	0.10066	0.0466903
-0.202985	-0.582195	0	0.237167	0
1.10135	-1.92274	0.00171125	0.311302	0.05957
0.93896	-1.77643	0	0.465162	0
-1.1895	0.366312	0	0.141153	0
0.20408	0.706142	0.00133223	0	0
-2.94948	0.647835	0.0333189	4.65344	4.97046
0.0569515	-1.112	0	0	0
-3.17696	-0.0939512	0.0520394	2.49006	7.42406
-1.54401	-0.140134	0.124248	3.94455	20.6698
0.618029	0.761726	0.00626071	0.188449	0.302716
0.773355	1.08654	0.00220233	0	0.127526
-0.275288	0.418961	0.0317705	8.47845	3.65656
0.00774213	1.29947	0.188367	0.0480812	30.2762
0.440185	1.6055	0.0108196	0	0.740519
0.436376	0.0593396	0.00292537	0.830151	0.102691
0.363016	0.173946	0.00167306	0	0
0.642343	1.09769	0.029185	2.2139	2.10077
1.58136	0.370174	0.00749557	0.0762538	0.519656
0.161087	-0.269439	0.00059233	0	0
-0.0952083	-0.519287	0.0342179	6.26817	7.17296
0.786743	1.11613	0.00232639	0	0.180501
0.816665	1.10571	0.00149241	0.138399	0.129685
0.0789646	0.178211	0.00206239	0.0468209	0.350983
0.264522	0.553214	0.114857	13.1343	11.8019
0.885348	-0.340277	0.00573728	0	0
0.593421	-1.08833	0.00505215	1.14383	0.732865
-2.56519	-0.156484	0.0697161	13.4918	7.54993
0.249265	-0.263794	0.00754861	0	0.218259
0.155522	-1.90798	0.00128795	0	0.166003
-0.32	-0.265462	0.00420837	0.304988	0.595385
-0.366285	0.0566829	0.110843	3.68212	17.0214
0.41596	0.204161	0.0245527	0.58116	2.04758
0.472303	-2.26213	0.00210235	0.191497	0.14185
0.923852	1.21125	0.00350337	0.481994	0.119011
0.915514	1.54224	0.0246605	1.37819	5.14376
-0.592664	-2.12849	0.0158239	2.63439	1.12759
0.189796	1.0388	0.15097	0.106985	26.9603
0.500573	0.184051	0.00335376	0.116364	0.211211
-1.19694	-0.179747	0.00544301	0.939453	0.984786
0.676243	0.803521	0.00303256	0.0969128	0.227027
-1.7613	0.0619369	0.0796359	0.248551	6.54066
0.551804	0.174169	0.00412103	0	0.680223
0.533777	0.382091	0	0.152775	0.1358
-3.0354	0.374488	0.0120841	0	1.49253
0.587681	0.353652	0	0.15467	0.217397
0.20921	1.38486	0.106034	13.087	23.6246
-0.0185981	-0.536028	0.00407541	0.321667	0.452121
-0.0513895	-0.00320749	0.00323765	0.387174	0.443417
0.738365	0.680949	0.00164639	0	0
0.547696	0.0719195	0	0	0
0.783864	0.409853	0	0	0
-2.95677	-0.254452	0.0238487	3.38194	4.05285
-0.0765755	-1.06713	0.00179285	0	0.400376
0.142305	-0.330248	0.0009654	0	0
-0.511412	0.813624	0.0857953	12.6161	14.4846
0.0345007	0.784337	0.0185305	0.239701	3.924
-0.143979	1.9562	0.0296936	0.33004	15.3341
-3.0637	-1.07211	0.0454391	0	2.52165
-1.81599	0.44378	0	0	0
0.843059	-2.47773	0	0	0
0.127468	-0.360332	0	0	0
1.40625	-0.644767	0.00104237	1.43903	0.22441
0.306857	0.343442	0.0205265	2.3389	4.49326
0.680436	0.382767	0.00425797	0	0.0496989
0.988332	0.166628	0.267681	2.10327	55.5682
-0.0273623	-1.46356	0.0322539	3.2078	5.20857
0.489275	0.159164	0.00499546	0	0.498497
0.751693	0.944994	0.0121393	1.74028	1.11077
0.0974398	-1.13813	0.0362595	4.59157	4.84888
0.881616	1.03432	0.0128672	2.00302	1.18655
1.03369	0.637036	0.00501361	0.0410736	0
-2.07189	0.0711286	0.119391	5.37978	15.3371
0.652738	-1.35263	0.00332847	0.207669	0.810806
0.241522	-0.264918	0.000952137	0.274906	0.0224241
0.17319	0.754308	0.0768399	7.12411	9.48496
-1.93219	1.17904	0.0261913	0.60868	2.82801
-0.0107261	-0.249807	0.0105128	0.232994	1.1736
-2.08982	0.140221	0.0779705	1.23882	9.31973
-0.496973	-0.193135	0.0205501	0.0933952	2.25351
-0.287766	0.254627	0.00111556	0	0.144271
0.549195	0.383927	0.00623072	0	0.704471
1.15951	1.94376	0.0310223	2.95067	4.38933
0.225688	0.592036	0.0324593	1.83805	5.16696
-0.104869	-1.56064	0.0606546	1.57474	7.33884
-1.05661	1.70835	0.0960308	0.134252	14.2153
0.394784	-0.0678588	0.000942739	0.144424	0.0427923
0.334794	0.230556	0.000212132	0	0
-2.1648	0.39535	0.0813801	0	11.8778
0.763191	1.38138	0.0139545	0.449536	1.21208
0.604637	1.24717	0.0148775	0.119795	1.96862
-0.110936	-0.81558	0.00338676	0.0557358	0.182793
0.562522	0.257699	0	0.323398	0.0958217
-0.193446	0.313051	0.0509317	3.12711	6.53665
-0.109596	-0.19085	0.00472081	0.35818	0.431522
0.340644	-0.0806814	0.0218733	2.7786	3.97166
0.911704	1.10791	0.0462361	0.144474	2.86808
0.366296	-1.33208	0	0	0.0416508
-0.206376	0.681831	0.0878491	0.652687	9.04414
0.251668	1.12481	0.00328896	1.47641	0.369849
-1.03163	1.57745	0.245375	0.10067	42.1189
0.780595	0.186769	0.0188572	0.929175	1.14186
0.60529	0.138505	0.00474431	0.223982	0.279839
-0.188424	1.40638	0.00525056	0.0732974	0.694968
-0.00561034	-0.125204	0.0201183	4.76743	3.33844
0.663114	0.728315	0.00541874	0.607223	0.148162
0.715465	0.819555	0	0	0
0.232398	-0.416691	0	0	0
-0.00677349	-1.54958	0	0.0747921	0
-0.11251	-1.11626	0	0	0
0.785601	1.14573	0.0902513	11.7298	19.4406
0.234674	0.585354	0.0232431	2.07605	3.22797
0.542309	0.350152	0.045357	0.35498	5.27456
0.611536	0.546957	0.00270253	0	0
0.974363	-0.629291	0.00251151	0.0698785	0.103524
0.971002	1.47845	0.00555406	0	0.280545
0.360316	1.17012	0.00680288	0.0488896	0.710076
0.12908	-0.121284	0	0.14224	0
0.665877	0.798758	0.0396468	0.199965	5.89696
0.292493	0.485627	0.00741453	0.050281	0.541825
0.725146	0.922924	0.00456414	0.271049	0.531055
0.0164213	1.73241	0.250258	56.9873	48.3458
-0.100212	0.682457	0.142588	12.7862	21.729
-0.835403	1.4875	0.000293338	0	0
-0.19041	-1.82947	0.00481038	0.786608	0.328575
-0.394256	0.716843	0.0752538	0.715474	9.72167
0.362996	0.353122	0.0164634	0.810242	2.71675
0.86914	0.720949	0.028252	3.64262	4.38198
0.44271	0.0296731	0.00233572	0.354488	0.210067
-0.318304	0.339498	0.105789	20.0388	18.6414
0.218431	-0.135293	0.00722455	0.108611	0.534308
1.25188	0.270125	0.00785773	1.4905	0.863388
0.531868	0.260443	0.110525	0	23.1993
0.461081	-0.16596	0	0.164103	0
1.02059	1.63974	0.0509032	0	9.51845
0.21875	0.757156	0.246661	55.4325	66.4215
-1.68724	0.0659669	0.00138584	0	0
0.347983	-1.99668	0.0366969	0.132927	4.69168
0.627775	1.58606	0.00166347	0.124756	0.116901
0.109228	-0.470292	0.00774853	1.50806	1.15875
-0.0880908	0.910732	0.00320451	0	0.0924056
-1.15945	0.663922	0.0104998	2.31818	1.90328
0.832512	-0.274993	0.00390579	0.105549	0.197806
0.436123	0.234321	0.00154258	0.171777	0.0508968
0.666553	1.11884	0.012496	0.0995597	1.93579
0.565305	-0.242036	0.00532872	0.18019	0.738697
-2.88675	-0.477704	0.0129829	3.37483	3.39916
0.307681	0.0134999	0.00169104	0	0.0531168
-1.77639	0.270994	0.14594	21.4951	22.6128
0.140993	0.136223	0.0211115	3.45008	3.10558
-0.652958	0.205923	0.0725108	11.2574	15.8926
-0.01051	0.82782	8.31839e-05	0	0.0487846
-0.648739	0.686409	0.0725032	14.3863	21.8147
0.505599	0.29713	0.00853458	0.83026	0.831638
0.378202	-0.153436	0.00240094	0	0.0525748
-0.273942	0.0758939	0.0118596	0.386375	2.22798
0.621265	-1.0989	0.00287779	0.412567	0
-1.48029	0.181267	0.107144	11.5415	22.8872
0.110545	0.592511	0.0965379	5.85856	21.251
0.179382	-0.442101	0.00570137	0.114397	1.04514
0.256743	1.56851	0.140585	23.106	24.3517
-1.94506	1.06645	0.0173564	2.90532	3.08831
0.451573	-0.75496	0	0	0.0974209
0.575951	0.478984	0.00474153	0.358319	0.0516551
0.0506096	-0.617834	0	0.2722	0
0.823761	0.704338	0.00045013	0.074319	0
0.569287	1.16417	0.0127921	0.647394	1.57947
0.023139	0.183557	0.00126952	0.0861773	0
0.726917	0.689429	0	0	0
-2.24184	-0.51738	0.221116	17.393	18.951
0.891956	0.828343	0.00639111	0.974719	0.626743
0.692554	-1.40012	0	0	0
-1.09496	-0.295872	0.070377	6.59867	5.99932
-0.164797	1.14355	0.0762412	11.8593	6.11458
0.163504	1.77366	0.0172322	0	2.3842
0.59418	0.291281	0.0124565	1.43328	0.691368
0.507481	0.431653	0.00698833	0.283172	0.102055
0.496233	0.33801	0.0100888	0.497299	0.629083
0.0625938	-0.766849	0.00960528	1.01133	0.897786
0.867257	-1.02349	0.000975763	0.641822	0
-0.739422	1.31359	0.00991985	0	0.51271
-2.54289	-0.0602538	0.185387	22.9491	13.8027
-2.81213	0.654352	0.0784715	1.97896	9.10954
0.512665	0.359616	0	0	0
-0.00709356	0.0324253	0.00111414	0	0.102316
0.649997	-0.999664	0.00470043	0.296458	0.0967284
0.460848	-0.0633468	0.00668371	1.0812	0.699541
-0.394	0.673579	0.114639	0	8.65182
0.912601	1.31249	0.00581716	0.725139	0.171885
0.112334	-0.288427	0.00458003	0.816919	0.556715
0.256442	1.14281	0.00497836	0.35351	0.0473218
0.824613	0.850116	0.0109999	0.152819	0.763717
1.24353	1.37566	0.00345738	0.537513	0.0968013
0.617243	0.781667	0	0	0
-0.188857	-2.23674	0	0	0.0494933
0.577471	-0.455329	0	0	0
1.02869	1.08082	0	0	0
0.166874	0.169385	0.0265336	0	2.4336
-2.78141	-0.227073	0.087853	3.76071	15.6769
0.387118	-0.0199279	0.00199303	0.145126	0.112876
-0.0902504	0.382154	0.00762517	0	0.233652
0.627313	0.678059	0.00169807	0.125109	0
-0.323078	0.322309	0.000728008	0	0.0893346
-0.0436908	0.933404	0.0136247	2.23805	1.45685
0.688033	0.616654	0.0421369	0.0391444	3.68631
0.107651	0.143035	0.00314018	0	0.0361924
0.593702	1.20032	0	0.617895	0.054924
-0.011747	3.95453	0.122608	15.5563	10.8193
0.405977	0.137062	0.018918	0.440482	1.5736
-2.13285	0.990933	0.042141	0.649982	3.06784
0.896059	0.463986	0.00988859	0.437281	0.563404
0.797493	-2.58621	0.0015142	0	0.0207508
-0.198218	-0.344432	0.0152262	0.447801	0.806936
0.0757397	-1.94212	0	0	0
-1.38783	0.370195	0.0232869	2.40133	1.84297
0.193866	-1.94196	0.00639027	0.138258	0.626171

## Sheet: Figure5f1
ratio_int	sum_int
0.689771	-0.801737
-1.24	0.057551
0.924795	-0.0939854
-0.204242	0.317047
-1.36741	-0.124441
-0.434051	-1.28708
-0.0333068	-1.28708
-2.09432	-0.713001
-1.35215	-0.106156
-1.14159	-0.768771
1.54153	1.38299
1.52196	-0.0757556
0.118341	0.454098
0.888269	-1.28708
-2.15195	-1.28708
0.0879056	1.44898
1.36741	0.879321
1.9538	0.550283
-1.33719	-1.28708
-2.6853	-0.752599
-1.43189	-0.434051
-0.636954	1.48448
-0.67449	-0.35549
1.11866	0.844212
1.18936	1.56171
-1.22704	-1.28708
1.10741	0.46082
-0.593061	-1.28708
-1.41522	-0.736621
-1.05315	-0.508488
2.15195	0.636954
-0.447396	-1.28708
0.879321	-0.38793
-0.161143	-1.28708
-0.76066	-0.34262
0.0151372	-1.28708
-1.54153	-1.28708
-0.801737	-0.835597
1.0323	-1.28708
-0.99188	-0.728703
-0.474328	0.536248
0.361947	-0.0818291
0.593061	0.713001
-0.557341	-1.28708
2.50988	0.659364
0.16728	-0.057551
-0.52927	-1.28708
-1.17716	-0.420784
0.467564	-0.629555
0.329807	-1.28708
0.100069	0.304339
1.56171	0.336207
0.508488	-0.204242
-1.21429	-1.28708
-0.38793	0.38793
0.550283	1.00183
-0.26023	-1.28708
-0.0939854	-0.26023
-1.02204	-1.28708
-1.56171	-0.697472
-1.99637	-1.28708
-0.962599	0.508488
-0.00908211	-0.336207
1.67363	0.897288
1.00183	0.852891
0.0333068	1.18936
-0.651858	0.607562
-0.0636168	0.229036
-1.44898	-1.28708
-0.118341	-0.235256
0.0939854	1.20173
0.253972	-1.28708
-0.241486	-1.28708
0.659364	-0.401019
-1.29404	0.106156
0.629555	0.76066
-0.34262	-0.776933
-1.0323	-1.28708
1.39892	-0.198064
-0.401019	-0.50161
0.279067	0.427408
-1.60408	-0.51539
0.522318	1.35215
-0.427408	-0.272778
-1.32253	-1.28708
1.17716	0.241486
-3.03374	-0.266499
2.6853	1.11866
0.915549	0.32342
-1.20173	0.801737
0.427408	0.972267
1.21429	-0.593061
-0.508488	-0.16728
0.179573	-0.414178
0.0211929	-1.28708
2.0429	2.09432
-1.64956	-0.0879056
-0.381411	0.35549
0.124441	0.0211929
0.962599	1.16514
-0.879321	-1.28708
0.607562	-0.394466
-0.420784	0.161143
-0.81855	-0.29168
-0.336207	-0.607562
-0.0393654	-1.28708
-1.72492	-1.28708
-1.0963	0.253972
-0.736621	-1.28708
-1.07448	-1.28708
0.68211	-0.40759
0.844212	0.0151372
0.401019	-1.28708
-0.95302	-0.550283
-1.4665	0.585858
1.69872	0.924795
1.30815	0.0696849
-0.00302733	-1.28708
-1.9538	0.600296
-1.48448	-1.28708
-0.924795	-0.285368
0.0272493	-1.28708
0.95302	0.210428
-1.7812	-1.28708
-0.155012	-0.317047
-0.310687	-1.28708
0.235256	-0.210428
0.298004	1.58254
-2.3887	-1.28708
-0.666908	-0.600296
0.414178	-0.689771
1.20173	1.0323
-0.057551	0.0636168
-1.04267	-0.793415
0.651858	-1.28708
-0.522318	-1.28708
0.0757556	-0.447396
0.793415	-1.28708
0.229036	0.16728
0.454098	0.420784
2.09432	-0.0151372
-0.374907	-1.28708
-0.713001	-1.28708
1.43189	0.349048
-0.943529	-1.28708
-1.28018	0.173423
0.155012	0.557341
0.310687	1.01188
0.600296	-0.00908211
-0.752599	0.720829
-0.0757556	-1.28708
-1.08532	-0.705215
-1.69872	-0.229036
-0.972267	-1.28708
-0.272778	1.04267
-1.84377	-0.644388
-0.844212	-0.564427
-0.835597	-0.253972
-0.0879056	1.50296
-1.6264	0.279067
-1.50296	-1.28708
0.191893	-0.304339
0.349048	1.05315
0.578685	0.728703
-1.8116	-1.28708
-0.285368	-0.185729
-0.173423	0.543252
-0.810114	-0.298004
0.34262	-0.494755
0.204242	1.60408
0.666908	-1.28708
0.40759	-0.827043
0.474328	-0.155012
-0.785147	0.644388
0.636954	0.827043
-1.00183	0.467564
0.76066	0.100069
1.99637	0.34262
0.336207	-0.241486
-1.91451	-0.381411
0.0454256	-1.28708
0.557341	0.810114
0.50161	-0.00302733
-0.40759	-0.0454256
-0.16728	0.522318
1.28018	0.768771
-0.329807	0.571541
-0.279067	-0.440714
-2.21778	-1.28708
0.222825	-0.744586
-0.247724	-1.28708
-0.0514873	-0.651858
0.728703	-0.0696849
0.744586	-0.0514873
-0.361947	-0.179573
-0.29168	0.204242
1.14159	0.310687
-0.487924	-1.28708
-0.142768	-0.522318
0.0818291	-1.28708
-2.0429	-0.454098
-1.87796	-1.28708
1.15329	-1.28708
0.564427	-0.571541
3.03374	0.95302
-0.776933	-1.28708
2.21778	1.15329
1.16514	1.87796
0.173423	0.185729
0.241486	-0.349048
0.827043	0.915549
0.982026	2.21778
0.852891	0.40759
-0.46082	-0.216623
-0.0272493	-0.474328
0.420784	0.870444
-1.16514	0.266499
-0.266499	-0.76066
-0.0211929	0.962599
0.247724	-0.329807
0.198064	-0.543252
0.374907	-0.36842
0.440714	1.7812
-1.01188	0.148887
-1.13005	0.0939854
1.6264	1.21429
-0.543252	0.272778
-1.26656	-0.578685
0.494755	-0.0272493
0.713001	1.72492
-0.124441	0.785147
-1.75237	-0.361947
0.142768	-0.100069
0.434051	0.793415
-0.793415	0.593061
0.776933	2.0429
-0.394466	-0.130545
1.06376	0.130545
0.106156	-0.191893
1.32253	1.33719
-0.571541	-0.0333068
-0.136654	-1.28708
2.3887	0.440714
-0.317047	-1.28708
0.906381	1.64956
-0.253972	-0.0393654
0.38793	-0.148887
-0.179573	-0.487924
-0.61486	-1.28708
-0.659364	-1.28708
1.91451	0.776933
-0.728703	-0.427408
-0.32342	-0.666908
1.05315	1.39892
0.752599	0.651858
1.13005	0.888269
1.58254	1.0963
1.44898	-1.28708
-2.2949	-1.28708
-0.35549	-1.28708
-1.67363	-0.636954
0.210428	0.689771
-0.564427	-0.0211929
-0.861634	3.03374
-0.888269	0.934121
-0.414178	0.0818291
0.136654	0.447396
-0.827043	0.982026
0.00908211	0.494755
-0.720829	0.0879056
1.4665	1.8116
-1.39892	-0.136654
-0.50161	-0.67449
0.61486	1.29404
1.84377	0.81855
0.112246	0.401019
1.50296	1.30815
0.67449	0.697472
0.736621	-0.61486
-0.191893	0.179573
0.46082	0.906381
0.51539	0.943529
-0.870444	1.17716
1.48448	1.52196
-0.578685	-0.68211
0.0636168	-0.81855
1.60408	1.36741
0.481115	0.52927
0.543252	0.564427
-0.536248	-0.118341
-0.454098	-1.28708
0.697472	1.14159
0.304339	0.0333068
-0.440714	0.736621
0.0393654	1.10741
-1.06376	-1.28708
0.861634	1.41522
0.768771	-0.142768
1.41522	2.3887
-0.744586	0.666908
-0.644388	0.0454256
1.08532	0.112246
0.216623	0.68211
0.0514873	0.124441
0.0696849	-1.28708
-0.629555	-1.28708
-0.915549	-1.28708
-0.705215	-1.28708
0.285368	1.4665
0.487924	0.744586
-0.222825	1.08532
-0.0454256	-0.247724
-1.25317	-0.279067
0.32342	0.136654
0.705215	0.222825
0.00302733	-1.28708
0.130545	1.02204
0.35549	0.26023
0.161143	0.00302733
1.0963	2.6853
0.81855	1.9538
1.33719	-0.810114
-0.906381	0.0514873
0.99188	1.26656
0.148887	0.61486
-0.467564	0.861634
-0.550283	-0.32342
0.810114	1.6264
-0.210428	0.247724
-0.982026	0.298004
-0.349048	1.69872
-0.689771	-1.28708
0.381411	1.13005
0.571541	2.50988
1.29404	-0.557341
-1.58254	0.99188
0.720829	-0.481115
-0.51539	0.29168
0.897288	-0.161143
1.22704	0.394466
-0.934121	-0.0636168
-0.130545	-0.52927
0.394466	0.481115
-0.768771	0.118341
1.72492	0.50161
-0.185729	-0.467564
1.38299	1.99637
0.272778	0.705215
0.943529	1.25317
0.835597	-0.844212
1.07448	1.24
-0.216623	0.329807
-0.607562	-0.310687
0.622191	0.434051
-1.15329	-0.222825
1.25317	1.67363
0.585858	1.54153
-0.600296	0.142768
0.934121	1.91451
1.8116	0.629555
-0.897288	-1.28708
-0.0696849	0.0393654
-0.585858	-1.28708
-0.36842	-0.785147
0.536248	0.487924
0.447396	-0.585858
-0.106156	-1.28708
1.35215	2.2949
-0.304339	0.198064
-1.52196	-1.28708
1.01188	1.22704
1.02204	1.28018
1.04267	0.622191
-0.494755	0.474328
-0.0151372	0.235256
-0.100069	0.381411
-0.68211	0.361947
-1.38299	-0.659364
1.24	0.374907
1.64956	2.15195
2.2949	1.32253
-0.112246	-1.28708
0.36842	-0.622191
-1.11866	0.0272493
-0.622191	0.216623
0.972267	1.75237
0.26023	0.155012
-0.198064	0.00908211
0.785147	0.0757556
-0.0818291	0.414178
-0.298004	-0.112246
0.185729	-1.28708
-1.10741	-1.28708
-0.852891	-1.28708
-0.235256	-1.28708
0.266499	0.835597
1.7812	1.43189
-0.481115	-0.374907
0.644388	0.285368
0.057551	-0.46082
0.801737	-0.720829
0.870444	0.51539
-0.148887	1.06376
0.317047	-0.173423
0.52927	-1.28708
1.75237	1.84377
-0.229036	0.67449
1.87796	1.07448
-0.697472	0.36842
-2.50988	-0.536248
0.29168	0.578685
-1.18936	-1.28708
1.26656	0.752599
-1.30815	0.191893

## Sheet: Figure5f2
Ratio_int	3bHSDH_int
0.652088	-1.23859
-1.30888	0.327432
0.902477	-0.036424
-0.262374	0.146183
-1.44098	-1.23859
-0.506216	-0.41855
-0.0900107	-1.23859
-2.16045	-0.555296
-1.42662	0.0728963
-1.21764	-0.405337
1.53412	1.60289
1.51767	0.264016
0.0951693	0.64245
0.864533	-1.23859
-2.21676	-0.74276
0.0539598	1.95276
1.33347	1.04112
1.98512	0.664996
-1.41255	-1.23859
-2.73981	-1.23859
-1.50161	-0.195456
-0.7038	2.15099
-0.737093	0.018209
1.09723	1.00025
1.15534	1.4477
-1.29688	-1.23859
1.07866	0.74276
-0.645748	-0.520227
-1.48594	-0.750781
-1.13554	-0.146183
2.21676	0.825301
-0.517928	-1.23859
0.857093	-0.220264
-0.209553	-1.23859
-0.842353	0.0972622
-0.0333937	-1.23859
-1.60449	-1.23859
-0.894786	-0.548228
1.00785	0.851173
-1.06952	-0.353157
-0.54157	0.791639
0.343055	0.425185
0.571556	0.687885
-0.614425	-1.23859
2.56742	1.11717
0.136541	0.353157
-0.589795	-1.23859
-1.25064	-0.392193
0.460034	-0.703346
0.310544	-1.23859
0.0797006	0.43851
1.551	0.541188
0.500386	0.085073
-1.28506	-1.23859
-0.460034	0.485786
0.535632	1.33585
-0.326756	-1.23859
-0.146918	0.127803
-1.10666	-1.23859
-1.62338	-0.635007
-2.06488	-1.23859
-1.04261	0.76697
-0.0591045	0.00606936
1.68384	1.2788
0.982569	1.10591
-0.00770488	1.2003
-0.717022	0.555296
-0.11583	0.251467
-1.51767	-0.499491
-0.16772	-0.0789832
0.0745487	1.69757
0.225332	-1.23859
-0.294413	-1.23859
0.62688	-0.71114
-1.37194	0.301922
0.602065	0.672586
-0.414813	-1.23859
-1.11618	-0.321035
1.35889	-0.127803
-0.477232	-0.478968
0.246458	0.492627
-1.663	-0.598304
0.512064	1.5403
-0.500386	-0.238958
-1.39876	-1.23859
1.14539	0.333842
-3.08301	0.042498
2.73981	1.16368
0.887147	0.214049
-1.27342	0.783363
0.420418	1.08381
1.1756	-0.140051
-0.571556	-0.257737
0.152112	-0.0546511
-0.0282547	-1.23859
2.06488	2.29398
-1.72784	-1.23859
-0.448644	0.445201
0.10033	0.109466
0.933795	1.18792
-0.966056	-0.431837
0.583694	-0.0607305
-0.494573	0.103362
-0.910223	-0.314651
-0.409222	-0.158463
-0.0951693	-0.591061
-1.80088	-1.23859
-1.1756	0
-0.79919	-0.465398
-1.15534	-0.734786
0.645748	-0.359624
0.813409	0.121686
0.392523	-1.23859
-1.0338	-0.726859
-1.53412	0.591061
1.70543	0.980425
1.27342	0.0546511
-0.0488164	-1.23859
-2.02339	0.718977
-1.551	-0.664996
-1.00785	-0.605579
-0.0231165	-1.23859
0.92588	-0.018209
-1.8555	-0.15232
-0.204306	-0.43851
-0.381451	-1.23859
0.204306	-0.176929
0.273022	1.22563
-0.73037	-0.451913
0.403643	-1.23859
1.16541	0.620226
-0.110661	-0.718977
-1.12581	-1.23859
0.620641	-1.23859
-0.583694	-1.23859
0.0385335	-0.76697
0.757466	-1.23859
0.199063	0.0911659
0.448644	0.431837
2.11026	-0.0303512
-0.442971	-1.23859
-0.778159	-1.23859
1.39876	-0.170767
-1.02507	-1.23859
-1.34607	-0.445201
0.126179	0.598304
0.283701	1.05161
0.577614	-1.23859
-0.827795	0.886584
-0.131358	-0.620226
-1.16541	-1.23859
-1.77547	-0.627599
-1.05149	-1.23859
-0.343055	0.970657
-1.91629	-0.425185
-0.933795	-0.30828
-0.92588	-1.23859
-0.141728	1.09479
-1.70543	-0.0668122
-1.56833	-0.569514
0.162513	-0.680215
0.326756	0.990287
0.559501	0.51329
-1.88503	-1.23859
-0.353971	-1.23859
-0.225332	0.506379
-0.902477	-0.0121389
0.321343	-0.612886
0.178148	1.36608
0.633144	-1.23859
0.398077	-0.687885
0.465751	-0.207844
-0.879559	0.520227
0.608233	0.816799
-1.07866	0.458645
0.73037	0.257737
2.02339	0.289241
0.315939	-0.189273
-1.98512	-0.657443
0.00256827	-1.23859
0.54157	0.627599
0.494573	-1.23859
-0.482996	0.0303512
-0.220066	0.372604
1.25064	0.562391
-0.403643	0.583849
-0.348508	-0.295575
-2.28113	-1.23859
0.193827	-1.23859
-0.305158	-0.758851
-0.105494	-1.23859
0.697235	-0.133924
0.710395	-0.0972622
-0.431667	-0.672586
-0.359445	-0.583849
1.11618	0.036424
-0.553504	-1.23859
-0.193827	-0.576667
0.0436744	-1.23859
-2.11026	-0.458645
-1.94955	-1.23859
1.12581	-1.23859
0.547527	-1.23859
3.08301	0.923144
-0.872021	-1.23859
2.28113	1.15182
1.13554	1.72379
0.146918	-0.0242797
0.214807	-0.276606
0.79919	0.799969
0.957897	2.21683
0.820581	0.282918
-0.529712	-0.333842
-0.0848545	-1.23859
0.409222	0.576667
-1.23949	0.140051
-0.337612	-1.23859
-0.0797006	1.12857
0.220066	-0.201646
0.16772	-0.270306
0.359445	0.0121389
0.437312	1.38168
-1.09723	-1.23859
-1.20693	0.270306
1.62338	1.17571
-0.602065	-0.103362
-1.33347	-0.226486
0.488776	0.183097
0.671269	1.58134
-0.178148	0.569514
-1.82751	-0.251467
0.11583	-0.282918
0.431667	0.932478
-0.887147	0.385647
0.74385	2.09333
-0.465751	-0.115574
1.0338	0.359624
0.0848545	-0.085073
1.29688	1.07295
-0.62688	0.207844
-0.188596	-0.264016
2.44852	0.465398
-0.392523	-0.109466
0.879559	1.99535
-0.315939	0.0789832
0.370425	0.0668122
-0.230603	-1.23859
-0.677718	-1.23859
-0.72368	-1.23859
1.91629	0.859925
-0.792141	0.0485736
-0.398077	-1.23859
1.02507	1.46523
0.72368	0.833863
1.10666	1.48323
1.58615	0.657443
1.41255	-1.23859
-2.35661	-1.23859
-0.426036	-1.23859
-1.75116	-0.0911659
0.183369	0.895612
-0.620641	-0.527188
-0.949802	2.6845
-0.974279	0.951394
-0.488776	0.115574
0.110661	0.379118
-0.918024	0.91389
-0.0385335	0.411935
-0.785131	-1.23859
1.42662	1.50171
-1.47062	0.314651
-0.565518	-0.77514
0.589795	1.29267
1.8555	0.695595
0.0900107	0.405337
1.47062	1.26517
0.639433	0.612886
0.7038	-0.245208
-0.251756	0.238958
0.454332	0.877629
0.506216	0.941894
-0.957897	1.14012
1.44098	1.43061
-0.633144	-0.64245
0.0179788	-1.23859
1.60449	1.39762
0.471484	0.41855
0.529712	0.548228
-0.595919	-0.183097
-0.523811	-0.385647
0.658455	1.06222
0.278358	0.0607305
-0.512064	0.842486
-0.00256827	0.703346
-1.14539	-0.649928
0.842353	1.23859
0.737093	0.0242797
1.38523	2.38781
-0.820581	0.392193
-0.710395	-0.0485736
1.05149	0.226486
0.188596	0.758851
0.00770488	-0.232718
0.0282547	-1.23859
-0.697235	-1.23859
-0.999355	-1.23859
-0.771225	-1.23859
0.251756	1.67247
0.482996	0.750781
-0.278358	0.960981
-0.10033	-1.23859
-1.32108	-0.327432
0.299781	-0.042498
0.664848	0.245208
-0.0436744	-1.23859
0.105494	1.01031
0.337612	0.164612
0.131358	0.15232
1.06046	2.50902
0.792141	1.78009
1.30888	-1.23859
-0.990927	-0.00606936
0.974279	1.32118
0.121003	0.680215
-0.535632	0.868743
-0.608233	-0.121686
0.785131	1.62522
-0.267695	0.158463
-1.06046	0.340266
-0.420418	1.91345
-0.757466	-1.23859
0.36493	1.30679
0.553504	3.03301
1.26195	-1.23859
-1.64287	0.904713
0.677718	-0.289241
-0.577614	0.398756
0.872021	-0.398756
1.19636	0.527188
-1.01643	-0.164612
-0.183369	-0.51329
0.386981	0.534175
-0.857093	0.276606
1.72784	0.77514
-0.246458	-0.485786
1.34607	1.84268
0.241166	0.734786
0.918024	1.56049
0.806279	-0.541188
1.04261	1.8105
-0.273022	0.321035
-0.664848	-0.492627
0.595919	0.605579
-1.22849	-1.23859
1.21764	1.87689
0.565518	1.75125
-0.658455	0.366106
0.910223	2.04189
1.82751	0.726859
-0.982569	-0.366106
-0.121003	-0.506379
-0.639433	-1.23859
-0.437312	-1.23859
0.523811	0.478968
0.442971	-1.23859
-0.157311	-1.23859
1.32108	1.64839
-0.375932	0.195456
-1.58615	-1.23859
0.990927	1.02047
0.999355	1.03074
1.01643	0.635007
-0.559501	0.220264
-0.0642508	-0.346704
-0.152112	0.201646
-0.74385	0.346704
-1.45564	-1.23859
1.20693	0.133924
1.663	1.41392
2.35661	1.25177
-0.162513	-1.23859
0.348508	-0.340266
-1.19636	-0.379118
-0.684194	0.232718
0.949802	1.21286
0.230603	-0.214049
-0.257062	0.170767
0.750641	-0.562391
-0.136541	0.295575
-0.370425	-0.372604
0.157311	-1.23859
-1.18592	-0.534175
-0.941768	-1.23859
-0.289053	-1.23859
0.235882	0.649928
1.80088	1.52072
-0.547527	-0.301922
0.614425	-0.0728963
0.0128417	-1.23859
0.778159	-0.411935
0.8497	0.451913
-0.199063	0.808355
0.289053	-0.695595
0.517928	-0.472172
1.75116	1.35081
-0.283701	0.472172
1.88503	0.71114
-0.764327	0.176929
-2.56742	-0.783363
0.257062	0.30828
-1.26195	-1.23859
1.23949	0.499491
-1.38523	0.189273

[truncated: 2 more sheets: Figure5f3, Figure5f4]
